# Supplementary material for: GhRabA4c coordinates cell elongation via regulating actin filament–dependent vesicle transport
Source: Life Sci Alliance. 2022 Sep 6;5(10):e202201450. doi: 10.26508/lsa.202201450 (PMC9449706; doi:10.26508/lsa.202201450)
Supplement: Supplementary file 2 [file LSA-2022-01450_TableS2.xlsx]

## Sheet: Table S2
Table S2. The differentially expressed genes between OE1 and WT in 10 DPA fibers.
Category	Gene ID	FPKM Value (WT)	FPKM Value (OE1)	log2(OE1/WT)	q_value	significant	Arabidopsis ID	ArabDesc
Up-regulated DEGs in 10 DPA fibers of OE1 line	Gh_D08G1611	2.03191	209.635	6.6889	0.00381406	yes	AT5G47960	RAB GTPase homolog A4C
	Gh_A04G0551	4.0302	149.53	5.21344	0.00381406	yes
	Gh_D02G1873	0.603514	20.9726	5.11898	0.00381406	yes	AT4G10265	Wound-responsive family protein
	Gh_D01G0536	1	31.3403	4.96995	0.00381406	yes	AT4G10265	Wound-responsive family protein
	Gh_D10G1155	0.0822996	2.43258	4.88546	0.00684952	yes	AT2G30970	aspartate aminotransferase 1
	Gh_D01G1261	0.773015	15.7648	4.35007	0.00381406	yes
	Gh_D13G0454	1.72062	32.5016	4.23951	0.00381406	yes
	Gh_A11G1394	2.66848	49.3507	4.20898	0.00381406	yes
	Gh_D05G1582	0.603025	8.95477	3.89237	0.00381406	yes	AT4G28240	Wound-responsive family protein
	Gh_D03G0588	1.55202	22.671	3.86863	0.00381406	yes	AT1G43800	Plant stearoyl-acyl-carrier-protein desaturase family protein
	Gh_A09G0469	2.91952	41.7745	3.83882	0.00381406	yes	AT1G68510	LOB domain-containing protein 42
	Gh_A10G1320	0.306728	4.20022	3.77543	0.00381406	yes	AT2G30970	aspartate aminotransferase 1
	Gh_A05G0622	0.589034	7.47495	3.66564	0.00381406	yes
	Gh_A05G2423	0.159553	1.98317	3.6357	0.0146573	yes	AT1G12710	phloem protein 2-A12
	Gh_A12G0739	0.185845	2.27046	3.61081	0.00381406	yes	AT4G37870	phosphoenolpyruvate carboxykinase 1
	Gh_D03G0421	7.43093	83.0872	3.48301	0.00381406	yes
	Gh_A02G1280	18.0915	202.196	3.48237	0.00381406	yes
	Gh_D02G2323	4.06973	45.2246	3.4741	0.00381406	yes
	Gh_A12G2166	0.882142	9.23853	3.38858	0.00381406	yes	AT4G24110
	Gh_D07G1661	0.287968	2.90618	3.33514	0.00381406	yes	AT4G02750	Tetratricopeptide repeat (TPR)-like superfamily protein
	Gh_A04G0184	0.213972	2.1158	3.30571	0.00381406	yes
	Gh_D01G0320	0.563247	5.51125	3.29054	0.00381406	yes	AT4G29100	basic helix-loop-helix (bHLH) DNA-binding superfamily protein
	Gh_A03G1410	3.91692	38.064	3.28063	0.00381406	yes	AT2G34320	Polynucleotidyl transferase, ribonuclease H-like superfamily protein
	Gh_D07G0035	1	9.61047	3.26461	0.00381406	yes
	Gh_A05G0302	0.497513	4.73897	3.25177	0.00381406	yes	AT1G72820	Mitochondrial substrate carrier family protein
	Gh_A11G1604	0.824027	7.47628	3.18156	0.00381406	yes
	Gh_A03G1413	0.3102	2.79553	3.17185	0.0447378	yes
	Gh_D05G1249	1.33783	11.7232	3.13141	0.00381406	yes
	Gh_A08G0965	2.19295	19.0616	3.11973	0.00381406	yes	AT4G24110
	Gh_A10G2169	1.34474	11.0561	3.03944	0.00381406	yes
	Gh_D06G0746	0.563768	4.5947	3.0268	0.00381406	yes	AT4G29780
	Gh_D05G0809	0.495892	3.71913	2.90687	0.00381406	yes	AT2G27730	copper ion binding
	Gh_A11G1971	0.404211	3.01346	2.89824	0.00381406	yes	AT3G57290	eukaryotic translation initiation factor 3E
	Gh_D09G2443	1.56031	10.8401	2.79648	0.00381406	yes	AT3G10040	sequence-specific DNA binding transcription factors
	Gh_A02G0682	0.540792	3.72936	2.78578	0.00381406	yes	AT1G77120	alcohol dehydrogenase 1
	Gh_A05G2403	1	6.537	2.70863	0.00381406	yes	AT5G27760	Hypoxia-responsive family protein
	Gh_D10G1028	0.781674	4.90093	2.64842	0.00961142	yes
	Gh_A03G1288	1.65971	10.2511	2.62677	0.00381406	yes	AT1G68510	LOB domain-containing protein 42
	Gh_A08G1981	3.18809	19.6656	2.62491	0.0193118	yes	AT1G10865
	Gh_D09G2402	0.436389	2.67073	2.61355	0.0233263	yes	AT5G58020
	Gh_D07G0080	0.167481	0.991303	2.56533	0.0268295	yes	AT1G77210	sugar transporter 14
	Gh_D05G3003	0.540515	3.12047	2.52936	0.0193118	yes
	Gh_A09G1336	9.70541	53.9279	2.47417	0.00381406	yes	AT3G10040	sequence-specific DNA binding transcription factors
	Gh_D11G0484	6.87675	36.6325	2.41333	0.0354707	yes	AT5G66985
	Gh_D05G2463	1.26413	6.69711	2.40539	0.00381406	yes	AT1G19530
	Gh_D11G1055	0.190439	1.00728	2.40305	0.0463162	yes	AT1G32640	Basic helix-loop-helix (bHLH) DNA-binding family protein
	Gh_D08G1179	1.85588	9.58911	2.3693	0.00381406	yes	AT4G24110
	Gh_A11G2415	0.997682	5.09745	2.35313	0.00381406	yes
	Gh_A02G1788	4.68125	23.8458	2.34877	0.00381406	yes	AT1G43800	Plant stearoyl-acyl-carrier-protein desaturase family protein
	Gh_D05G0173	43.9949	219.627	2.31964	0.00381406	yes	AT5G25940	early nodulin-related
	Gh_D10G0192	1	4.91264	2.2965	0.0193118	yes	AT4G05070	Wound-responsive family protein
	Gh_A01G1529	4.54505	22.1825	2.28705	0.00381406	yes	AT2G15960
	Gh_D08G2556	0.398839	1.91413	2.26281	0.00684952	yes	AT5G12010
	Gh_A01G0437	6.0632	28.6755	2.24167	0.00381406	yes	AT3G15150	RING/U-box superfamily protein
	Gh_A03G1052	0.289967	1.37093	2.2412	0.0320086	yes	AT1G23080	Auxin efflux carrier family protein
	Gh_A12G0495	9.4029	44.4138	2.23983	0.00381406	yes	AT1G67100	LOB domain-containing protein 40
	Gh_D02G2034	3.0249	14.2469	2.23569	0.00381406	yes	AT4G24220	NAD(P)-binding Rossmann-fold superfamily protein
	Gh_D07G0203	1.08311	4.96132	2.19554	0.00961142	yes	AT4G26270	phosphofructokinase 3
	Gh_D11G2998	2.89677	13.2265	2.19091	0.00381406	yes	AT4G11650	osmotin 34
	Gh_D13G2548	0.437638	1.9824	2.17944	0.0320086	yes	AT3G19500	basic helix-loop-helix (bHLH) DNA-binding superfamily protein
	Gh_A03G1732	2.84928	12.7897	2.16632	0.00381406	yes	AT2G16385
	Gh_A04G0085	1.45421	6.50628	2.16159	0.00381406	yes	AT3G11591
	Gh_D11G0502	0.559504	2.4919	2.15503	0.00381406	yes	AT5G42930	alpha/beta-Hydrolases superfamily protein
	Gh_A03G0997	0.804857	3.54721	2.13988	0.00381406	yes	AT2G02010	glutamate decarboxylase 4
	Gh_A09G1042	3.66834	16.0834	2.13237	0.00381406	yes	AT5G12410	THUMP domain-containing protein
	Gh_A08G1032	5.19179	21.9566	2.08035	0.00381406	yes	AT2G47520	Integrase-type DNA-binding superfamily protein
	Gh_A11G2071	5.41862	22.6004	2.06035	0.00381406	yes	AT5G15120	Protein of unknown function (DUF1637)
	Gh_A07G0244	6.54032	26.968	2.04381	0.00381406	yes	AT5G11070
	Gh_A13G1659	2.14973	8.59145	1.99875	0.00381406	yes	AT1G72820	Mitochondrial substrate carrier family protein
	Gh_A11G1999	1.22391	4.8658	1.99118	0.00381406	yes	AT5G44730	Haloacid dehalogenase-like hydrolase (HAD) superfamily protein
	Gh_D08G1393	2.36122	9.29327	1.97666	0.00381406	yes	AT1G01310	CAP (Cysteine-rich secretory proteins, Antigen 5, and Pathogenesis-related 1 protein) superfamily protein
	Gh_D01G0537	17.4599	67.9587	1.96061	0.00381406	yes	AT4G10270	Wound-responsive family protein
	Gh_A01G1559	11.5481	44.7354	1.95376	0.00381406	yes	AT1G09830	Glycinamide ribonucleotide (GAR) synthetase
	Gh_A07G2294	10.5063	40.607	1.95048	0.0399797	yes	AT4G26270	phosphofructokinase 3
	Gh_D13G0906	2.75701	10.6349	1.94763	0.00381406	yes	AT1G05260	Peroxidase superfamily protein
	Gh_A08G0371	0.920059	3.54296	1.94516	0.00961142	yes	AT3G16770	ethylene-responsive element binding protein
	Gh_D04G0772	3.14762	12.0478	1.93644	0.00381406	yes
	Gh_A08G0819	1.98213	7.47663	1.91533	0.00381406	yes	AT5G25280	serine-rich protein-related
	Gh_D05G0404	1.05963	3.99462	1.91449	0.00381406	yes	AT1G72820	Mitochondrial substrate carrier family protein
	Gh_A11G2471	45.9365	170.969	1.89602	0.00381406	yes	AT3G62550	Adenine nucleotide alpha hydrolases-like superfamily protein
	Gh_A11G0419	22.7037	82.7388	1.86564	0.00381406	yes	AT5G66985
	Gh_A07G0317	2.75215	9.98719	1.85952	0.00381406	yes	AT4G32280	indole-3-acetic acid inducible 29
	Gh_D01G0490	1.59918	5.70762	1.83556	0.00381406	yes	AT4G27470	RING membrane-anchor 3
	Gh_A12G0969	1.72391	6.07296	1.81671	0.0447378	yes	AT3G61460	brassinosteroid-responsive RING-H2
	Gh_D11G1984	12.7199	44.7751	1.81561	0.00381406	yes	AT5G44730	Haloacid dehalogenase-like hydrolase (HAD) superfamily protein
	Gh_A12G2142	0.886052	3.10635	1.80976	0.0479411	yes	AT2G24200	Cytosol aminopeptidase family protein
	Gh_A08G1031	48.9857	169.407	1.79006	0.00381406	yes	AT4G02280	sucrose synthase 3
	Gh_D09G0935	2.404	8.25171	1.77925	0.0399797	yes	AT4G29410	Ribosomal L28e protein family
	Gh_D06G2129	3.74008	12.7038	1.76412	0.00381406	yes	AT1G29670	GDSL-like Lipase/Acylhydrolase superfamily protein
	Gh_A07G0115	0.777764	2.63786	1.76196	0.025182	yes	AT2G26150	heat shock transcription factor A2
	Gh_A01G0634	2.67352	9.06729	1.76193	0.00381406	yes	AT5G55050	GDSL-like Lipase/Acylhydrolase superfamily protein
	Gh_A05G1317	42.4942	142.208	1.74267	0.00381406	yes	AT5G54960	pyruvate decarboxylase-2
	Gh_D12G1081	2.33694	7.80412	1.73961	0.0320086	yes	AT3G61460	brassinosteroid-responsive RING-H2
	Gh_D07G0301	6.37049	21.2448	1.73764	0.0213587	yes	AT5G11070
	Gh_D11G2791	67.0525	222.85	1.73271	0.00381406	yes	AT3G62550	Adenine nucleotide alpha hydrolases-like superfamily protein
	Gh_A08G0068	1.27731	4.24449	1.73249	0.0213587	yes	AT3G44260	Polynucleotidyl transferase, ribonuclease H-like superfamily protein
	Gh_A04G0004	24.928	80.676	1.69438	0.00381406	yes
	Gh_A13G1426	4.81602	15.4819	1.68467	0.00381406	yes	AT5G33370	GDSL-like Lipase/Acylhydrolase superfamily protein
	Gh_D11G0514	0.600898	1.92789	1.68183	0.00684952	yes	AT2G14960	Auxin-responsive GH3 family protein
	Gh_A05G2203	17.4993	55.9012	1.67558	0.00381406	yes	AT1G19530
	Gh_D11G1586	14.3444	45.3906	1.6619	0.00381406	yes	AT1G03475	Coproporphyrinogen III oxidase
	Gh_D06G1513	14.061	44.4416	1.66022	0.00381406	yes	AT1G72280	endoplasmic reticulum oxidoreductins 1
	Gh_D05G3770	3.97428	12.5119	1.65454	0.00381406	yes	AT3G03280
	Gh_A11G0443	1.29567	4.0643	1.64931	0.00381406	yes	AT2G14960	Auxin-responsive GH3 family protein
	Gh_A07G0206	9.91355	30.881	1.63924	0.00381406	yes
	Gh_D08G1036	4.17377	12.841	1.62134	0.00381406	yes	AT3G49260	IQ-domain 21
	Gh_D05G2160	1.22095	3.70298	1.60068	0.0171041	yes	AT5G64260	EXORDIUM like 2
	Gh_D07G0600	0.843121	2.49631	1.56599	0.00381406	yes	AT3G18230	Octicosapeptide/Phox/Bem1p family protein
	Gh_D10G0579	28.1891	82.4729	1.54878	0.00381406	yes	AT1G17710	Pyridoxal phosphate phosphatase-related protein
	Gh_A05G0083	4.78862	13.9877	1.54648	0.00381406	yes	AT5G20190	Tetratricopeptide repeat (TPR)-like superfamily protein
	Gh_D08G1568	3.71929	10.8315	1.54213	0.00381406	yes	AT1G01550	Protein of unknown function (DUF793)
	Gh_D13G2022	2.10494	6.09212	1.53317	0.00381406	yes	AT1G72820	Mitochondrial substrate carrier family protein
	Gh_A05G0111	187.126	540.954	1.53149	0.00961142	yes	AT5G25940	early nodulin-related
	Gh_A08G2235	2.43056	6.92637	1.51081	0.00381406	yes	AT4G10720	Ankyrin repeat family protein
	Gh_D01G1777	2.081	5.92803	1.51028	0.00381406	yes	AT2G23460	extra-large G-protein 1
	Gh_D08G1310	2.55203	7.26656	1.50963	0.00381406	yes	AT3G16770	ethylene-responsive element binding protein
	Gh_A03G2168	1.33738	3.77724	1.49792	0.0284036	yes	AT2G22500	uncoupling protein 5
	Gh_A06G1214	11.3503	32.0333	1.49684	0.00381406	yes	AT1G72280	endoplasmic reticulum oxidoreductins 1
	Gh_A05G0370	2.04488	5.76991	1.49653	0.00381406	yes	AT4G15475	F-box/RNI-like superfamily protein
	Gh_D02G1728	5.59855	15.779	1.49488	0.00381406	yes	AT1G68510	LOB domain-containing protein 42
	Gh_A01G0620	11.0042	30.8687	1.4881	0.00381406	yes	AT3G20395	RING/U-box superfamily protein
	Gh_A13G0934	3.00123	8.40691	1.48602	0.00684952	yes
	Gh_A02G1296	4.94546	13.8052	1.48103	0.00381406	yes	AT1G03430	histidine-containing phosphotransfer factor 5
	Gh_D12G1801	11.6796	32.4796	1.47554	0.00381406	yes	AT2G39640	glycosyl hydrolase family 17 protein
	Gh_D06G0684	2.61938	6.97741	1.41347	0.00381406	yes	AT4G26270	phosphofructokinase 3
	Gh_D05G1486	10.3943	27.3984	1.3983	0.00381406	yes	AT5G54960	pyruvate decarboxylase-2
	Gh_A08G1276	5.37658	14.1161	1.39258	0.00381406	yes	AT1G01550	Protein of unknown function (DUF793)
	Gh_A07G0377	3.06118	8.02184	1.38985	0.0354707	yes	AT5G07580	Integrase-type DNA-binding superfamily protein
	Gh_D01G2361	12.0759	31.1128	1.36538	0.00381406	yes	AT3G20395	RING/U-box superfamily protein
	Gh_D07G0374	4.21622	10.7803	1.35438	0.00381406	yes	AT4G32280	indole-3-acetic acid inducible 29
	Gh_D12G0503	34.5015	87.7385	1.34655	0.00381406	yes	AT3G02550	LOB domain-containing protein 41
	Gh_D12G1348	3.52281	8.93006	1.34194	0.00381406	yes	AT1G50120
	Gh_D12G2792	3.82431	9.68142	1.34002	0.00381406	yes
	Gh_A08G1463	7.77433	19.5898	1.33331	0.00381406	yes	AT3G07960	Phosphatidylinositol-4-phosphate 5-kinase family protein
	Gh_A01G1590	0.867007	2.16541	1.32053	0.0146573	yes	AT4G08300	nodulin MtN21 /EamA-like transporter family protein
	Gh_A04G0897	1.63525	4.07731	1.3181	0.0284036	yes	AT4G03510	RING membrane-anchor 1
	Gh_D03G1332	4.31968	10.6649	1.30388	0.00381406	yes	AT5G22920	CHY-type/CTCHY-type/RING-type Zinc finger protein
	Gh_A04G1048	19.8585	48.9843	1.30257	0.00381406	yes	AT4G38770	proline-rich protein 4
	Gh_D07G0214	37.3129	91.8932	1.30028	0.00381406	yes	AT5G25880	NADP-malic enzyme 3
	Gh_D11G2376	7.52564	18.5014	1.29775	0.00381406	yes	AT5G39890	Protein of unknown function (DUF1637)
	Gh_D01G0450	3.22848	7.92252	1.2951	0.0213587	yes	AT3G15210	ethylene responsive element binding factor 4
	Gh_A05G0482	14.1753	34.0917	1.26604	0.00381406	yes	AT5G25110	CBL-interacting protein kinase 25
	Gh_D01G2338	5.54431	13.203	1.25178	0.00381406	yes	AT1G78850	D-mannose binding lectin protein with Apple-like carbohydrate-binding domain
	Gh_D12G1316	5.04247	12.0078	1.25177	0.00381406	yes	AT4G02440	F-box family protein
	Gh_A11G1434	22.0707	52.1223	1.23977	0.00381406	yes	AT1G03475	Coproporphyrinogen III oxidase
	Gh_A03G0238	4.76672	11.2099	1.23371	0.00381406	yes	AT5G22920	CHY-type/CTCHY-type/RING-type Zinc finger protein
	Gh_A09G1771	11.1125	26.1208	1.23301	0.00381406	yes	AT5G47060	Protein of unknown function (DUF581)
	Gh_D05G0763	1.64443	3.8497	1.22715	0.00381406	yes	AT2G21530	SMAD/FHA domain-containing protein
	Gh_D06G1347	1.20663	2.8208	1.22512	0.00961142	yes	AT1G61215	bromodomain 4
	Gh_A03G1025	1.46176	3.39361	1.21512	0.00381406	yes
	Gh_D03G0300	1.06837	2.47188	1.21019	0.00381406	yes	AT5G44700	Leucine-rich repeat transmembrane protein kinase
	Gh_D11G3175	2.2074	5.09361	1.20634	0.00381406	yes	AT2G38920	SPX (SYG1/Pho81/XPR1) domain-containing protein / zinc finger (C3HC4-type RING finger) protein-related
	Gh_D07G0440	9.42617	21.7411	1.20568	0.00381406	yes	AT5G07580	Integrase-type DNA-binding superfamily protein
	Gh_D03G1808	3.31172	7.62278	1.20274	0.00381406	yes	AT2G27080	Late embryogenesis abundant (LEA) hydroxyproline-rich glycoprotein family
	Gh_D05G0874	18.7874	43.1375	1.19917	0.00381406	yes	AT3G47160	RING/U-box superfamily protein
	Gh_D08G1759	2.77651	6.34274	1.19183	0.00381406	yes	AT3G07960	Phosphatidylinositol-4-phosphate 5-kinase family protein
	Gh_D11G2754	21.8966	49.6841	1.18208	0.00381406	yes	AT3G05550	Hypoxia-responsive family protein
	Gh_A12G2480	3.27115	7.3215	1.16234	0.00381406	yes	AT5G62520	similar to RCD one 5
	Gh_D09G2294	2.99084	6.62017	1.14632	0.0122615	yes	AT3G16720	TOXICOS EN LEVADURA 2
	Gh_D12G0301	4.85521	10.6764	1.13682	0.00381406	yes
	Gh_D04G0865	117.614	257.594	1.13104	0.00381406	yes	AT2G37620	actin 1
	Gh_D07G0529	5.94218	12.9619	1.12521	0.00381406	yes	AT5G63400	adenylate kinase 1
	Gh_A11G2545	6.33869	13.7949	1.12187	0.025182	yes	AT5G64620	cell wall / vacuolar inhibitor of fructosidase 2
	Gh_D11G3453	210.792	458.137	1.11996	0.00381506	yes	AT5G09810	actin 7
	Gh_D12G0649	6.07451	13.0948	1.10815	0.00381406	yes
	Gh_A02G1112	11.6723	25.1305	1.10635	0.00381406	yes	AT1G64980	Nucleotide-diphospho-sugar transferases superfamily protein
	Gh_A05G0742	3.27579	7.04753	1.10528	0.00684952	yes	AT3G47160	RING/U-box superfamily protein
	Gh_D05G0599	12.4448	26.6643	1.09936	0.00381406	yes	AT5G25110	CBL-interacting protein kinase 25
	Gh_A07G2301	13.3521	28.3895	1.08829	0.00381406	yes	AT2G25760	Protein kinase family protein
	Gh_D13G2037	6.88945	14.6145	1.08494	0.0213587	yes	AT3G43190	sucrose synthase 4
	Gh_D02G1674	1.77863	3.76787	1.08298	0.0213587	yes	AT1G60060	Serine/threonine-protein kinase WNK (With No Lysine)-related
	Gh_A12G0496	3.20528	6.77566	1.07991	0.00381406	yes	AT5G38450	cytochrome P450, family 735, subfamily A, polypeptide 1
	Gh_A01G0523	4.19515	8.81325	1.07095	0.00381406	yes	AT4G10265	Wound-responsive family protein
	Gh_A12G0683	37.1364	77.9933	1.07052	0.00381406	yes	AT4G37300	maternal effect embryo arrest 59
	Gh_A03G1363	9.2302	19.3591	1.06858	0.0122615	yes	AT3G54680	proteophosphoglycan-related
	Gh_A02G0689	211.963	443.355	1.06465	0.00381406	yes	AT1G77120	alcohol dehydrogenase 1
	Gh_A09G2087	3.65077	7.61728	1.06108	0.0337052	yes	AT3G16720	TOXICOS EN LEVADURA 2
	Gh_D10G1921	1.53649	3.20289	1.05974	0.0268295	yes	AT5G12330	Lateral root primordium (LRP) protein-related
	Gh_D07G1923	5.79969	12.0585	1.056	0.00381406	yes	AT5G35735	Auxin-responsive family protein
	Gh_A09G1528	5.22401	10.8449	1.05379	0.00381406	yes	AT2G38110	glycerol-3-phosphate acyltransferase 6
	Gh_A08G0518	61.1298	125.743	1.04053	0.00381406	yes	AT2G44670	Protein of unknown function (DUF581)
	Gh_D11G0458	81.9041	167.31	1.03052	0.00381406	yes	AT5G66170	sulfurtransferase 18
	Gh_D07G2503	34.3864	70.1188	1.02796	0.00381406	yes	AT3G01910	sulfite oxidase
	Gh_A05G3159	10.3477	21.0467	1.02428	0.00381406	yes	AT5G39890	Protein of unknown function (DUF1637)
	Gh_D11G0764	5.76217	11.7191	1.02418	0.0384291	yes	AT3G02100	UDP-Glycosyltransferase superfamily protein
	Gh_D11G0766	5.76217	11.7191	1.02418	0.0384291	yes	AT3G02100	UDP-Glycosyltransferase superfamily protein
	Gh_D10G2187	3.24691	6.5892	1.02104	0.0193118	yes	AT5G04530	3-ketoacyl-CoA synthase 19
	Gh_D12G1612	25.0437	50.2998	1.00611	0.00381406	yes	AT5G15490	UDP-glucose 6-dehydrogenase family protein
	Gh_D13G0263	7.87973	15.7713	1.00109	0.00381406	yes	AT1G14810	semialdehyde dehydrogenase family protein
Down-regulated DEGs in 10 DPA fibers of OE1 line	Gh_D04G1252	6.95749	3.47835	-1.00016	0.00381406	yes	AT2G38120	Transmembrane amino acid transporter family protein
	Gh_A09G0329	2.29927	1.14924	-1.0005	0.0213587	yes	AT5G40760	glucose-6-phosphate dehydrogenase 6
	Gh_A09G1405	9.04761	4.51641	-1.00236	0.0171041	yes	AT2G37170	plasma membrane intrinsic protein 2
	Gh_A09G0939	6.85978	3.42408	-1.00245	0.00381406	yes	AT2G27230	transcription factor-related
	Gh_D04G1242	2.4132	1.20433	-1.00272	0.036897	yes	AT3G09070	Protein of unknown function (DUF740)
	Gh_A08G0826	114.707	57.2252	-1.00323	0.00381406	yes	AT2G23910	NAD(P)-binding Rossmann-fold superfamily protein
	Gh_A06G0827	11.7671	5.87031	-1.00325	0.0431996	yes	AT5G25880	NADP-malic enzyme 3
	Gh_A07G1585	75.2892	37.5316	-1.00434	0.00381406	yes	AT5G37600	glutamine synthase clone R1
	Gh_D06G1910	15.0895	7.51703	-1.00531	0.00381406	yes	AT1G68620	alpha/beta-Hydrolases superfamily protein
	Gh_A12G2532	8.67483	4.31574	-1.00723	0.00381406	yes	AT1G69860	Major facilitator superfamily protein
	Gh_D07G2154	2.86393	1.42349	-1.00857	0.0233263	yes	AT3G54700	phosphate transporter 1;7
	Gh_D02G0636	27.5337	13.6783	-1.0093	0.00381406	yes	AT3G17390	S-adenosylmethionine synthetase family protein
	Gh_D06G2116	4.99966	2.48044	-1.01123	0.0447378	yes
	Gh_D06G1136	7.36142	3.65065	-1.01183	0.00381406	yes	AT2G18960	H(+)-ATPase 1
	Gh_D01G2157	4.85129	2.40333	-1.01334	0.00381406	yes	AT2G37860	Protein of unknown function (DUF3411)
	Gh_D05G3824	2.03767	1.00929	-1.01358	0.0463162	yes	AT5G49665	Zinc finger (C3HC4-type RING finger) family protein
	Gh_A13G0330	12.6285	6.25465	-1.01368	0.00381406	yes	AT1G68670	myb-like transcription factor family protein
	Gh_A12G2524	5.28955	2.61975	-1.01371	0.00961142	yes	AT3G63200	PATATIN-like protein 9
	Gh_D02G1769	6.04496	2.99387	-1.01372	0.0337052	yes	AT5G13180	NAC domain containing protein 83
	Gh_A12G1841	1.87602	0.928635	-1.01449	0.0431996	yes
	Gh_D10G1767	12.3562	6.11505	-1.0148	0.00381406	yes	AT5G49360	beta-xylosidase 1
	Gh_A01G0902	9.84804	4.85978	-1.01895	0.00381406	yes	AT1G75710	C2H2-like zinc finger protein
	Gh_D11G2607	3.25943	1.60652	-1.02068	0.0213587	yes	AT5G28300	Duplicated homeodomain-like superfamily protein
	Gh_D09G1547	11.8267	5.82054	-1.02282	0.00684952	yes	AT4G00430	plasma membrane intrinsic protein 1;4
	Gh_A13G1120	4.3628	2.14369	-1.02516	0.0284036	yes	AT5G55730	FASCICLIN-like arabinogalactan 1
	Gh_D13G0404	6.91661	3.38482	-1.03098	0.00381406	yes	AT1G49740	PLC-like phosphodiesterases superfamily protein
	Gh_A03G1738	4.64168	2.27147	-1.03102	0.00381406	yes	AT4G34610	BEL1-like homeodomain 6
	Gh_A10G0050	3.65444	1.78768	-1.03156	0.0213587	yes	AT5G36110	cytochrome P450, family 716, subfamily A, polypeptide 1
	Gh_D11G2140	7.27265	3.55408	-1.033	0.025182	yes	AT2G22430	homeobox protein 6
	Gh_D12G1364	236.168	115.326	-1.0341	0.00381406	yes	AT1G07400	HSP20-like chaperones superfamily protein
	Gh_D02G0890	21.5867	10.5216	-1.03679	0.00381406	yes	AT1G27700	Syntaxin/t-SNARE family protein
	Gh_A03G1680	16.2346	7.91166	-1.03702	0.00381406	yes	AT3G48700	carboxyesterase 13
	Gh_D03G1290	3.77071	1.83717	-1.03735	0.00381406	yes	AT5G60690	Homeobox-leucine zipper family protein / lipid-binding START domain-containing protein
	Gh_D05G1724	14.0391	6.83911	-1.03757	0.0320086	yes	AT4G35190	Putative lysine decarboxylase family protein
	Gh_A05G2653	7.30146	3.55672	-1.03764	0.00381406	yes	AT1G17230	Leucine-rich receptor-like protein kinase family protein
	Gh_D13G0793	14.6243	7.11459	-1.03951	0.00381406	yes
	Gh_D06G1629	2.55754	1.2421	-1.04197	0.0233263	yes	AT1G62050	Ankyrin repeat family protein
	Gh_A01G1576	97.6279	47.2717	-1.04632	0.00684952	yes	AT4G08570	Heavy metal transport/detoxification superfamily protein
	Gh_D03G1451	8.18771	3.96226	-1.04714	0.00381406	yes	AT4G11570	Haloacid dehalogenase-like hydrolase (HAD) superfamily protein
	Gh_A05G3795	4.20575	2.03494	-1.04738	0.00381406	yes	AT1G27660	basic helix-loop-helix (bHLH) DNA-binding superfamily protein
	Gh_A01G1274	5.28977	2.55897	-1.04764	0.00381406	yes	AT5G50570	Squamosa promoter-binding protein-like (SBP domain) transcription factor family protein
	Gh_D09G1830	2.21188	1.0694	-1.04847	0.00961142	yes	AT1G63430	Leucine-rich repeat protein kinase family protein
	Gh_D13G0680	10.4806	5.04987	-1.05341	0.00381406	yes	AT1G68560	alpha-xylosidase 1
	Gh_D08G1356	6.56271	3.1583	-1.05514	0.00684952	yes	AT1G09540	myb domain protein 61
	Gh_D08G1112	29.7152	14.2732	-1.05789	0.00381406	yes	AT2G46680	homeobox 7
	Gh_A11G0777	3.6269	1.73876	-1.06067	0.00381406	yes	AT4G00730	Homeobox-leucine zipper family protein / lipid-binding START domain-containing protein
	Gh_D11G1186	7.24693	3.47202	-1.06159	0.00381406	yes	AT4G02290	glycosyl hydrolase 9B13
	Gh_A07G0973	12.6583	6.06096	-1.06246	0.036897	yes	AT2G27830
	Gh_D11G0293	80.1082	38.1243	-1.07124	0.00381406	yes
	Gh_D08G0970	12.7751	6.07737	-1.07182	0.00381406	yes	AT5G20250	Raffinose synthase family protein
	Gh_D07G1773	30.8779	14.6678	-1.07393	0.00381406	yes	AT5G37600	glutamine synthase clone R1
	Gh_D06G0417	11.605	5.51	-1.07462	0.00381406	yes	AT1G01720	NAC (No Apical Meristem) domain transcriptional regulator superfamily protein
	Gh_A05G3782	2.57137	1.22081	-1.0747	0.00961142	yes	AT5G49660	Leucine-rich repeat transmembrane protein kinase family protein
	Gh_A12G1774	4.52041	2.14535	-1.07524	0.00381406	yes	AT5G51060	NADPH/respiratory burst oxidase protein D
	Gh_D05G3848	8.16874	3.87246	-1.07686	0.00381406	yes	AT1G30330	auxin response factor 6
	Gh_A11G0012	16.0036	7.56947	-1.08014	0.0284036	yes	AT5G40330	myb domain protein 23
	Gh_A08G0711	44.525	21.0459	-1.08108	0.00381406	yes	AT5G19890	Peroxidase superfamily protein
	Gh_D05G1822	2.13408	1.00559	-1.08557	0.0193118	yes	AT1G75400	RING/U-box superfamily protein
	Gh_A09G0320	4.53161	2.13483	-1.0859	0.00381406	yes	AT3G27330	zinc finger (C3HC4-type RING finger) family protein
	Gh_A10G0444	1.62777	0.76567	-1.08811	0.0193118	yes	AT5G07280	Leucine-rich repeat transmembrane protein kinase
	Gh_D06G2239	25.4065	11.9395	-1.08945	0.00381406	yes	AT3G02960	Heavy metal transport/detoxification superfamily protein
	Gh_D03G0076	1.15452	0.541867	-1.09128	0.0171041	yes	AT2G17820	histidine kinase 1
	Gh_A07G0242	0.606718	0.284644	-1.09187	0.0303653	yes	AT3G61740	SET domain protein 14
	Gh_D04G0387	9.48408	4.44298	-1.09398	0.00381406	yes	AT3G02150	plastid transcription factor 1
	Gh_A09G2125	13.1708	6.16294	-1.09565	0.00684952	yes	AT3G06590	basic helix-loop-helix (bHLH) DNA-binding superfamily protein
	Gh_A05G2259	1.22009	0.570152	-1.09757	0.0447378	yes	AT5G07280	Leucine-rich repeat transmembrane protein kinase
	Gh_A06G1910	19.1189	8.92362	-1.0993	0.00961142	yes	AT1G01720	NAC (No Apical Meristem) domain transcriptional regulator superfamily protein
	Gh_A06G0809	6.043	2.81616	-1.10153	0.00381406	yes	AT5G26010	Protein phosphatase 2C family protein
	Gh_A06G1107	2.9773	1.38449	-1.10465	0.036897	yes	AT1G61050	alpha 1,4-glycosyltransferase family protein
	Gh_D11G0963	4.34959	2.02112	-1.10572	0.0122615	yes	AT3G61490	Pectin lyase-like superfamily protein
	Gh_A05G3310	6.33255	2.94132	-1.10632	0.0414516	yes	AT5G08790	NAC (No Apical Meristem) domain transcriptional regulator superfamily protein
	Gh_A11G2841	6.10928	2.83365	-1.10834	0.00381406	yes	AT3G14470	NB-ARC domain-containing disease resistance protein
	Gh_D07G2204	2.62023	1.21371	-1.11028	0.0320086	yes	AT5G40010	AAA-ATPase 1
	Gh_D07G1914	826.624	382.524	-1.11168	0.00381406	yes
	Gh_A08G1537	16.0501	7.42074	-1.11295	0.00381406	yes	AT4G16563	Eukaryotic aspartyl protease family protein
	Gh_D09G1593	6.00203	2.77423	-1.11336	0.00961142	yes	AT3G51670	SEC14 cytosolic factor family protein / phosphoglyceride transfer family protein
	Gh_A03G0199	54.7796	25.3177	-1.11349	0.00381406	yes	AT5G05340	Peroxidase superfamily protein
	Gh_D10G0261	3.60504	1.6644	-1.11502	0.00381406	yes	AT1G28440	HAESA-like 1
	Gh_D10G1093	2.33014	1.07548	-1.11543	0.0320086	yes	AT3G58690	Protein kinase superfamily protein
	Gh_D12G2438	15.5614	7.16328	-1.11928	0.00381406	yes	AT5G52570	beta-carotene hydroxylase 2
	Gh_A08G1350	2.15062	0.987171	-1.12338	0.00381406	yes	AT1G31770	ATP-binding cassette 14
	Gh_D01G1884	1.82593	0.838082	-1.12347	0.0337052	yes	AT5G20950	Glycosyl hydrolase family protein
	Gh_A08G0909	16.0544	7.36255	-1.12469	0.00381406	yes	AT3G61890	homeobox 12
	Gh_A02G1117	2.75526	1.26325	-1.12506	0.0303653	yes	AT1G64940	cytochrome P450, family 87, subfamily A, polypeptide 6
	Gh_D06G1939	11.225	5.14635	-1.1251	0.00381406	yes	AT3G56400	WRKY DNA-binding protein 70
	Gh_D08G0829	9.83845	4.50413	-1.12718	0.00381406	yes	AT5G19890	Peroxidase superfamily protein
	Gh_A05G0508	30.824	14.0927	-1.12911	0.00381406	yes	AT5G10770	Eukaryotic aspartyl protease family protein
	Gh_A09G1488	4.50503	2.05044	-1.1356	0.00381406	yes	AT3G53540
	Gh_A12G0351	45.1337	20.5381	-1.1359	0.00381406	yes	AT2G16700	actin depolymerizing factor 5
	Gh_D07G0487	34.7496	15.8129	-1.1359	0.00381406	yes	AT5G50790	Nodulin MtN3 family protein
	Gh_A03G0465	4.78974	2.17407	-1.13955	0.00381406	yes	AT5G41040	HXXXD-type acyl-transferase family protein
	Gh_D06G0072	2.27073	1.0297	-1.14094	0.00381406	yes	AT5G42620	metalloendopeptidases;zinc ion binding
	Gh_A10G1516	13.9625	6.32381	-1.14269	0.00381406	yes	AT5G49360	beta-xylosidase 1
	Gh_A11G2106	5.32405	2.41024	-1.14335	0.00381406	yes	AT1G55850	cellulose synthase like E1
	Gh_A05G0770	96.1209	43.4251	-1.14632	0.00381406	yes	AT2G29500	HSP20-like chaperones superfamily protein
	Gh_A07G2341	7.82639	3.53191	-1.1479	0.00961142	yes	AT5G35550	Duplicated homeodomain-like superfamily protein
	Gh_D07G0744	1.02709	0.463366	-1.14833	0.0479411	yes	AT5G37180	sucrose synthase 5
	Gh_A10G0626	67.8327	30.5955	-1.14866	0.00381406	yes	AT3G02040	senescence-related gene 3
	Gh_A06G0929	5.6815	2.56158	-1.14924	0.0193118	yes	AT5G06720	peroxidase 2
	Gh_D12G1131	4.19055	1.88875	-1.14971	0.0146573	yes	AT1G01300	Eukaryotic aspartyl protease family protein
	Gh_D10G0773	53.8312	24.2534	-1.15026	0.00381406	yes	AT3G02040	senescence-related gene 3
	Gh_D06G2193	1.81138	0.815852	-1.15071	0.0146573	yes	AT1G11300	protein serine/threonine kinases;protein kinases;ATP binding;sugar binding;kinases;carbohydrate binding
	Gh_A10G1563	5.65035	2.54457	-1.15092	0.0171041	yes	AT3G06490	myb domain protein 108
	Gh_D05G1165	6.16413	2.7754	-1.1512	0.00381406	yes	AT1G15690	Inorganic H pyrophosphatase family protein
	Gh_D03G0292	20.745	9.34021	-1.15124	0.00381406	yes	AT4G37790	Homeobox-leucine zipper protein family
	Gh_D13G0588	3.70065	1.65711	-1.15911	0.025182	yes	AT3G19990
	Gh_A05G4022	4.51909	2.02043	-1.16137	0.00381406	yes	AT4G30110	heavy metal atpase 2
	Gh_A11G2168	95.9665	42.8937	-1.16177	0.00381406	yes	AT3G04070	NAC domain containing protein 47
	Gh_A05G1048	4.55715	2.03427	-1.16362	0.00381406	yes	AT1G15690	Inorganic H pyrophosphatase family protein
	Gh_A06G1607	6.97377	3.11147	-1.16434	0.0146573	yes	AT1G15800
	Gh_A11G2243	22.3623	9.97224	-1.16508	0.00381406	yes	AT4G02590	basic helix-loop-helix (bHLH) DNA-binding superfamily protein
	Gh_A05G0092	25.9519	11.5714	-1.16528	0.00381406	yes	AT5G20150	SPX domain gene 1
	Gh_D07G0559	22.4303	9.9883	-1.16714	0.00381406	yes	AT3G26180	cytochrome P450, family 71, subfamily B, polypeptide 20
	Gh_D01G1766	6.2328	2.76787	-1.17111	0.00381406	yes	AT3G19680	Protein of unknown function (DUF1005)
	Gh_A13G0544	9.55865	4.23137	-1.17568	0.00381406	yes	AT3G19990
	Gh_A09G1024	5.25513	2.32413	-1.17704	0.00381406	yes	AT5G12330	Lateral root primordium (LRP) protein-related
	Gh_D07G0598	2.37028	1.04825	-1.17708	0.0479411	yes	AT1G73760	RING/U-box superfamily protein
	Gh_A01G2141	41.1675	18.1597	-1.18076	0.00381406	yes	AT1G52340	NAD(P)-binding Rossmann-fold superfamily protein
	Gh_A10G1846	10.9378	4.81624	-1.18334	0.00381406	yes	AT1G48850	chorismate synthase, putative / 5-enolpyruvylshikimate-3-phosphate phospholyase, putative
	Gh_D10G0872	9.40478	4.13999	-1.18377	0.0146573	yes	AT4G36130	Ribosomal protein L2 family
	Gh_A03G0364	1.54947	0.681986	-1.18396	0.0284036	yes	AT1G07530	SCARECROW-like 14
	Gh_D02G0169	99.4648	43.7207	-1.18587	0.00381406	yes
	Gh_A05G1705	2.71476	1.19325	-1.18593	0.025182	yes	AT4G31940	cytochrome P450, family 82, subfamily C, polypeptide 4
	Gh_A08G1406	47.9606	21.0149	-1.19044	0.00381406	yes	AT2G23910	NAD(P)-binding Rossmann-fold superfamily protein
	Gh_D06G0885	3.40063	1.48861	-1.19184	0.00381406	yes	AT5G21482	cytokinin oxidase 7
	Gh_A02G0317	81.8479	35.8277	-1.19187	0.00381406	yes	AT3G22600	Bifunctional inhibitor/lipid-transfer protein/seed storage 2S albumin superfamily protein
	Gh_D08G1701	18.6353	8.15217	-1.19278	0.00381406	yes	AT2G23910	NAD(P)-binding Rossmann-fold superfamily protein
	Gh_A02G1791	2.54122	1.10952	-1.19559	0.00381406	yes	AT1G64060	respiratory burst oxidase protein F
	Gh_D03G1849	3.93987	1.71112	-1.20321	0.00684952	yes	AT4G17880	Basic helix-loop-helix (bHLH) DNA-binding family protein
	Gh_A10G2347	1.19954	0.520865	-1.2035	0.0268295	yes	AT2G38970	Zinc finger (C3HC4-type RING finger) family protein
	Gh_D10G2528	1.99311	0.864318	-1.20539	0.0171041	yes	AT2G37040	PHE ammonia lyase 1
	Gh_D05G1140	16.8686	7.31027	-1.20634	0.00381406	yes	AT1G15950	cinnamoyl coa reductase 1
	Gh_D04G1504	8.80521	3.8071	-1.20967	0.0284036	yes	AT5G64080	Bifunctional inhibitor/lipid-transfer protein/seed storage 2S albumin superfamily protein
	Gh_D13G0369	8.26964	3.57426	-1.21018	0.00684952	yes	AT1G68670	myb-like transcription factor family protein
	Gh_D05G2070	1.01514	0.437503	-1.21431	0.0495401	yes	AT5G49660	Leucine-rich repeat transmembrane protein kinase family protein
	Gh_D06G2295	2.94107	1.26487	-1.21735	0.0399797	yes	AT1G75500	Walls Are Thin 1
	Gh_D05G3907	4.65197	1.9999	-1.21792	0.00381406	yes	AT1G07430	highly ABA-induced PP2C gene 2
	Gh_A10G1843	10.57	4.52742	-1.22322	0.00381406	yes	AT3G54820	plasma membrane intrinsic protein 2;5
	Gh_A10G2038	16.7017	7.15281	-1.22341	0.00381406	yes	AT2G39870
	Gh_D03G1702	3.8722	1.65705	-1.22454	0.00381406	yes	AT1G80300	nucleotide transporter 1
	Gh_A12G1020	22.6884	9.67191	-1.23008	0.00381406	yes	AT3G13540	myb domain protein 5
	Gh_A01G0095	2.95734	1.25638	-1.23503	0.00381406	yes	AT3G19640	magnesium transporter 4
	Gh_A03G0347	6.89586	2.92948	-1.23509	0.0284036	yes	AT2G28790	Pathogenesis-related thaumatin superfamily protein
	Gh_D02G0715	147.262	62.3692	-1.23948	0.00381406	yes
	Gh_D12G0786	3.90028	1.64892	-1.24205	0.00684952	yes	AT5G65280	GCR2-like 1
	Gh_A09G2002	4.51795	1.90698	-1.24438	0.00381406	yes	AT2G33360	Protein of unknown function (DUF3527)
	Gh_A04G1039	11.4154	4.81633	-1.24498	0.00381406	yes	AT1G49320	unknown seed protein like 1
	Gh_A05G0399	2.18958	0.923071	-1.24614	0.00381406	yes	AT5G51350	Leucine-rich repeat transmembrane protein kinase family protein
	Gh_A08G0745	1.01842	0.428596	-1.24865	0.0337052	yes	AT4G30110	heavy metal atpase 2
	Gh_D02G0381	75.4967	31.7359	-1.2503	0.00381406	yes	AT2G48130	Bifunctional inhibitor/lipid-transfer protein/seed storage 2S albumin superfamily protein
	Gh_A06G0553	1.86782	0.785053	-1.25049	0.0354707	yes	AT4G29100	basic helix-loop-helix (bHLH) DNA-binding superfamily protein
	Gh_A10G1870	28.1963	11.842	-1.25159	0.00961142	yes
	Gh_D07G0823	33.1	13.8618	-1.25571	0.00381406	yes	AT3G22142	Bifunctional inhibitor/lipid-transfer protein/seed storage 2S albumin superfamily protein
	Gh_A09G0940	6.29697	2.636	-1.2563	0.00381406	yes	AT2G35940	BEL1-like homeodomain 1
	Gh_A10G1249	2.45373	1.02559	-1.25852	0.00381406	yes	AT1G08760	Plant protein of unknown function (DUF936)
	Gh_A08G1148	3.86973	1.61628	-1.25956	0.0122615	yes	AT2G45650	AGAMOUS-like 6
	Gh_A06G0241	10.3216	4.30945	-1.26009	0.00381406	yes	AT5G65640	beta HLH protein 93
	Gh_D03G1062	3.62157	1.51182	-1.26033	0.00381406	yes	AT5G51060	NADPH/respiratory burst oxidase protein D
	Gh_D11G1152	10.9163	4.55174	-1.26199	0.00381406	yes	AT1G02610	RING/FYVE/PHD zinc finger superfamily protein
	Gh_D13G2436	3.92907	1.63459	-1.26526	0.00961142	yes	AT1G07150	mitogen-activated protein kinase kinase kinase 13
	Gh_D02G0304	128.522	53.3871	-1.26746	0.00381406	yes	AT5G13930	Chalcone and stilbene synthase family protein
	Gh_D02G0311	4.444	1.84375	-1.26922	0.00381406	yes	AT5G35630	glutamine synthetase 2
	Gh_A12G1558	23.9863	9.94583	-1.27005	0.00381406	yes	AT1G75290	NAD(P)-binding Rossmann-fold superfamily protein
	Gh_A09G1760	12.1552	5.02815	-1.27347	0.00684952	yes	AT4G17500	ethylene responsive element binding factor 1
	Gh_A11G1439	13.7901	5.69487	-1.2759	0.00381406	yes	AT1G03280	Transcription factor TFIIE, alpha subunit
	Gh_A04G0030	6.35472	2.62332	-1.27643	0.00381406	yes	AT1G55760	BTB/POZ domain-containing protein
	Gh_A04G0761	6.92407	2.85834	-1.27644	0.00381406	yes	AT5G01220	sulfoquinovosyldiacylglycerol 2
	Gh_D12G1798	10.7299	4.42829	-1.27682	0.00381406	yes	AT5G07990	Cytochrome P450 superfamily protein
	Gh_A02G0242	8.26296	3.40586	-1.27864	0.00381406	yes	AT5G35630	glutamine synthetase 2
	Gh_D03G1854	16.0412	6.59801	-1.28168	0.00381406	yes
	Gh_A02G1407	11.285	4.63749	-1.28299	0.00381406	yes	AT2G22680	Zinc finger (C3HC4-type RING finger) family protein
	Gh_A11G0879	8.8491	3.63086	-1.28522	0.00381406	yes	AT1G01300	Eukaryotic aspartyl protease family protein
	Gh_D12G0780	4.61361	1.89188	-1.28607	0.00684952	yes	AT4G40060	homeobox protein 16
	Gh_A03G0960	8.10823	3.32335	-1.28675	0.00381406	yes	AT1G05260	Peroxidase superfamily protein
	Gh_D02G0891	321.883	131.75	-1.28873	0.00381406	yes	AT5G48810	cytochrome B5 isoform D
	Gh_D06G1989	1.83174	0.7472	-1.29365	0.00381406	yes	AT1G12220	Disease resistance protein (CC-NBS-LRR class) family
	Gh_A13G0524	5.44809	2.21946	-1.29554	0.00684952	yes	AT5G23260	K-box region and MADS-box transcription factor family protein
	Gh_A13G1945	13.8754	5.64844	-1.2966	0.00381406	yes	AT3G47340	glutamine-dependent asparagine synthase 1
	Gh_D13G1614	2.59292	1.05543	-1.29675	0.0122615	yes	AT3G14440	nine-cis-epoxycarotenoid dioxygenase 3
	Gh_A07G1948	4.31381	1.753	-1.29914	0.0268295	yes	AT4G28530	NAC domain containing protein 74
	Gh_D01G0897	1.90484	0.772677	-1.30173	0.0193118	yes	AT4G35240	Protein of unknown function (DUF630 and DUF632)
	Gh_D10G2599	3.34765	1.3553	-1.30453	0.00381406	yes	AT5G07990	Cytochrome P450 superfamily protein
	Gh_A06G1836	6.25625	2.52568	-1.30863	0.00381406	yes	AT1G75500	Walls Are Thin 1
	Gh_A07G1563	20.7048	8.35481	-1.30928	0.025182	yes	AT4G35550	WUSCHEL related homeobox 13
	Gh_D01G1966	12.648	5.09597	-1.31148	0.00381406	yes	AT2G35940	BEL1-like homeodomain 1
	Gh_D11G2469	58.2623	23.4328	-1.31403	0.00381406	yes	AT3G04070	NAC domain containing protein 47
	Gh_D07G0501	20.2774	8.14056	-1.31667	0.00381406	yes	AT5G50740	Heavy metal transport/detoxification superfamily protein
	Gh_D05G2188	29.9814	12.0351	-1.31682	0.00381406	yes	AT1G78080	related to AP2 4
	Gh_D03G0688	1.15254	0.462254	-1.31806	0.00684952	yes	AT1G64060	respiratory burst oxidase protein F
	Gh_D12G1563	1.90375	0.76324	-1.31864	0.00381406	yes	AT1G05230	homeodomain GLABROUS 2
	Gh_D01G0856	2.14794	0.858792	-1.32258	0.0337052	yes	AT2G39640	glycosyl hydrolase family 17 protein
	Gh_A02G0760	60.9624	24.3498	-1.32401	0.00381406	yes	AT4G08300	nodulin MtN21 /EamA-like transporter family protein
	Gh_D01G0048	2.97684	1.18851	-1.32462	0.00381406	yes	AT4G34440	Protein kinase superfamily protein
	Gh_D05G2936	2.43949	0.972264	-1.32716	0.00961142	yes	AT1G14040	EXS (ERD1/XPR1/SYG1) family protein
	Gh_A10G1835	1.50557	0.599198	-1.32921	0.0146573	yes	AT3G53260	phenylalanine ammonia-lyase 2
	Gh_A06G0238	28.0216	11.1454	-1.33009	0.00381406	yes	AT5G49665	Zinc finger (C3HC4-type RING finger) family protein
	Gh_A13G2072	17.3929	6.89337	-1.33522	0.00381406	yes	AT2G40890	cytochrome P450, family 98, subfamily A, polypeptide 3
	Gh_D03G0018	1.99047	0.786986	-1.3387	0.0399797	yes	AT2G17220	Protein kinase superfamily protein
	Gh_D06G1386	39.7205	15.6754	-1.34138	0.00381406	yes	AT1G28290	arabinogalactan protein 31
	Gh_D05G2391	9.89651	3.90207	-1.34268	0.00381406	yes	AT5G44700	Leucine-rich repeat transmembrane protein kinase
	Gh_A05G1089	1.21543	0.479108	-1.34305	0.00381406	yes	AT1G59870	ABC-2 and Plant PDR ABC-type transporter family protein
	Gh_D01G2080	42.3379	16.6684	-1.34483	0.00381406	yes	AT2G37040	PHE ammonia lyase 1
	Gh_D06G2319	15.5683	6.12128	-1.3467	0.00381406	yes	AT5G49665	Zinc finger (C3HC4-type RING finger) family protein
	Gh_A05G0304	2.54379	1	-1.34698	0.00381406	yes	AT5G12020	17.6 kDa class II heat shock protein
	Gh_D04G0444	3.47622	1.36537	-1.34823	0.0399797	yes	AT5G39760	homeobox protein 23
	Gh_A06G0906	11.3437	4.44843	-1.35053	0.00381406	yes	AT5G25220	KNOTTED1-like homeobox gene 3
	Gh_A02G0070	4.41343	1.72944	-1.3516	0.00381406	yes	AT3G25500	formin homology 1
	Gh_A01G1184	6.48123	2.53854	-1.35227	0.00381406	yes	AT1G14700	purple acid phosphatase 3
	Gh_A05G1167	10.9305	4.28114	-1.3523	0.0122615	yes	AT3G18100	myb domain protein 4r1
	Gh_D02G2379	1.19785	0.467322	-1.35796	0.0193118	yes	AT5G44635	minichromosome maintenance (MCM2/3/5) family protein
	Gh_A01G1578	5.67336	2.20206	-1.36535	0.00381406	yes	AT1G77920	bZIP transcription factor family protein
	Gh_A09G1287	2.39977	0.930091	-1.36745	0.00381406	yes	AT2G36350	Protein kinase superfamily protein
	Gh_A03G1743	1.9508	0.755047	-1.36943	0.0414516	yes	AT2G16430	purple acid phosphatase 10
	Gh_A12G0549	173.46	67.0238	-1.37186	0.00381406	yes	AT3G51240	flavanone 3-hydroxylase
	Gh_A07G0422	16.717	6.45544	-1.37273	0.00381406	yes	AT5G50790	Nodulin MtN3 family protein
	Gh_D05G1933	5.21386	2.00494	-1.37879	0.00684952	yes	AT5G42750	BRI1 kinase inhibitor 1
	Gh_A12G1512	10.4368	4.00463	-1.38194	0.00684952	yes	AT1G26820	ribonuclease 3
	Gh_A06G1287	2.05641	0.788932	-1.38216	0.0146573	yes	AT1G61800	glucose-6-phosphate/phosphate translocator 2
	Gh_D06G0094	14.0125	5.34877	-1.38944	0.00381406	yes	AT2G26490	Transducin/WD40 repeat-like superfamily protein
	Gh_A06G0066	5.54008	2.11437	-1.38968	0.00381406	yes	AT5G42800	dihydroflavonol 4-reductase
	Gh_A04G0629	5.87986	2.24319	-1.39023	0.0122615	yes	AT2G37170	plasma membrane intrinsic protein 2
	Gh_D12G0195	28.6893	10.942	-1.39064	0.00381406	yes	AT4G34230	cinnamyl alcohol dehydrogenase 5
	Gh_A02G0264	6.17583	2.35322	-1.39199	0.0146573	yes	AT5G59310	lipid transfer protein 4
	Gh_A04G0759	4.22643	1.60125	-1.40024	0.0268295	yes	AT5G01210	HXXXD-type acyl-transferase family protein
	Gh_D03G1074	11.4656	4.33555	-1.40302	0.00381406	yes	AT5G41040	HXXXD-type acyl-transferase family protein
	Gh_A08G1480	3.06718	1.15858	-1.40455	0.0122615	yes	AT5G60070	ankyrin repeat family protein
	Gh_D01G0297	1.11223	0.418854	-1.40894	0.0146573	yes	ATCG00190	RNA polymerase subunit beta
	Gh_A07G0303	23.3252	8.78338	-1.40904	0.00381406	yes	AT2G26660	SPX domain gene 2
	Gh_D12G0132	8.61027	3.24147	-1.40941	0.0146573	yes	AT5G64530	xylem NAC domain 1
	Gh_D11G0929	3.61106	1.35654	-1.4125	0.0268295	yes	AT3G61320	Bestrophin-like protein
	Gh_D01G1631	5.44536	2.03983	-1.41658	0.0193118	yes	AT4G38620	myb domain protein 4
	Gh_D01G0557	6.17691	2.31068	-1.41857	0.00381406	yes	AT5G54510	Auxin-responsive GH3 family protein
	Gh_A05G1591	1.82294	0.681897	-1.41865	0.00381406	yes	AT5G44700	Leucine-rich repeat transmembrane protein kinase
	Gh_D01G1881	2.96555	1.1091	-1.4189	0.0171041	yes	AT1G77920	bZIP transcription factor family protein
	Gh_A11G0454	3.58952	1.33888	-1.42276	0.0320086	yes	AT4G37790	Homeobox-leucine zipper protein family
	Gh_D01G0291	7.70019	2.86245	-1.42765	0.00381406	yes	AT1G78390	nine-cis-epoxycarotenoid dioxygenase 9
	Gh_A02G0944	1.29816	0.482536	-1.42776	0.0171041	yes	AT2G46870	AP2/B3-like transcriptional factor family protein
	Gh_D06G1915	3.08297	1.14482	-1.4292	0.0193118	yes
	Gh_D02G0804	216.469	80.2454	-1.43167	0.00381406	yes	AT4G08300	nodulin MtN21 /EamA-like transporter family protein
	Gh_A05G1210	5.05385	1.8703	-1.43412	0.00381406	yes	AT5G45100	SBP (S-ribonuclease binding protein) family protein
	Gh_A11G3156	67.6047	24.9243	-1.43957	0.00381406	yes	AT4G37790	Homeobox-leucine zipper protein family
	Gh_A08G1593	146.792	54.047	-1.44149	0.00381406	yes	AT4G22880	leucoanthocyanidin dioxygenase
	Gh_A10G2099	0.804503	0.295349	-1.44568	0.0213587	yes	AT4G20140	Leucine-rich repeat transmembrane protein kinase
	Gh_D10G2355	5.20858	1.90991	-1.44738	0.00381406	yes	AT2G39980	HXXXD-type acyl-transferase family protein
	Gh_D06G1610	2.84897	1.04289	-1.44985	0.0268295	yes	AT1G61800	glucose-6-phosphate/phosphate translocator 2
	Gh_A11G1474	5.34063	1.95301	-1.45131	0.00381406	yes	AT5G15780	Pollen Ole e 1 allergen and extensin family protein
	Gh_A09G0839	1.81455	0.663462	-1.45153	0.0233263	yes	AT5G22860	Serine carboxypeptidase S28 family protein
	Gh_A07G0946	3.6864	1.33631	-1.46396	0.00684952	yes	AT2G29980	fatty acid desaturase 3
	Gh_A09G0319	5.05987	1.83396	-1.46414	0.0268295	yes	AT5G14340	myb domain protein 40
	Gh_D05G0627	14.5769	5.27065	-1.46763	0.00381406	yes	AT5G10770	Eukaryotic aspartyl protease family protein
	Gh_A10G0289	1.33673	0.481701	-1.47249	0.0213587	yes	AT4G18570	Tetratricopeptide repeat (TPR)-like superfamily protein
	Gh_A10G0470	9.25541	3.32936	-1.47505	0.00381406	yes	AT3G14240	Subtilase family protein
	Gh_D08G1265	8.85908	3.18604	-1.47539	0.00381406	yes	AT2G30900	TRICHOME BIREFRINGENCE-LIKE 43
	Gh_D07G0322	1.92726	0.69177	-1.47819	0.00381406	yes	AT4G31820	Phototropic-responsive NPH3 family protein
	Gh_A07G0837	10.866	3.89075	-1.4817	0.00381406	yes	AT4G13010	Oxidoreductase, zinc-binding dehydrogenase family protein
	Gh_A08G0697	4.29413	1.53727	-1.48199	0.0122615	yes
	Gh_A05G0586	3.2733	1.16723	-1.48766	0.00381406	yes	AT2G13360	alanine:glyoxylate aminotransferase
	Gh_A08G0907	5.11944	1.82367	-1.48914	0.0337052	yes	AT2G46680	homeobox 7
	Gh_D11G2568	5.66485	2.01589	-1.49062	0.00381406	yes	AT1G54460	TPX2 (targeting protein for Xklp2) protein family
	Gh_A10G1134	5.52324	1.96107	-1.49387	0.00381406	yes	AT3G23820	UDP-D-glucuronate 4-epimerase 6
	Gh_A07G1190	1.94486	0.689472	-1.4961	0.036897	yes	AT2G47140	NAD(P)-binding Rossmann-fold superfamily protein
	Gh_A11G0273	34.681	12.2538	-1.50092	0.00381406	yes
	Gh_A04G1303	6.09389	2.14685	-1.50515	0.00381406	yes	AT4G27410	NAC (No Apical Meristem) domain transcriptional regulator superfamily protein
	Gh_D12G1686	65.0827	22.9094	-1.50633	0.00381406	yes	AT1G75290	NAD(P)-binding Rossmann-fold superfamily protein
	Gh_A12G1728	116.472	40.9797	-1.50701	0.00381406	yes	AT5G50740	Heavy metal transport/detoxification superfamily protein
	Gh_D12G1963	1.4096	0.495535	-1.50823	0.00381406	yes	AT5G07280	Leucine-rich repeat transmembrane protein kinase
	Gh_A13G0448	1.11675	0.392209	-1.50961	0.0284036	yes	AT1G69850	nitrate transporter 1:2
	Gh_D07G0415	39.3443	13.7915	-1.51237	0.00381406	yes	AT4G25230	RPM1 interacting protein 2
	Gh_D08G1902	103.097	36.0858	-1.51449	0.00381406	yes	AT4G22880	leucoanthocyanidin dioxygenase
	Gh_A01G0280	2.14164	0.745552	-1.52233	0.00381406	yes	AT3G14440	nine-cis-epoxycarotenoid dioxygenase 3
	Gh_A05G0359	6.0949	2.12034	-1.5233	0.0146573	yes	AT1G15215
	Gh_A07G0354	16.6532	5.78066	-1.5265	0.00381406	yes	AT3G47420	phosphate starvation-induced gene 3
	Gh_A10G0290	13.7089	4.74419	-1.53087	0.00381406	yes	AT1G29050	TRICHOME BIREFRINGENCE-LIKE 38
	Gh_D07G0090	10.3344	3.5753	-1.53132	0.00381406	yes	AT3G16490	IQ-domain 26
	Gh_D04G1245	15.7095	5.43186	-1.53212	0.00381406	yes	AT5G01210	HXXXD-type acyl-transferase family protein
	Gh_D09G2438	2.89755	0.999943	-1.53491	0.00381406	yes	AT4G12080	AT-hook motif nuclear-localized protein 1
	Gh_A10G1552	36.5427	12.5612	-1.54062	0.00381406	yes	AT1G47960	cell wall / vacuolar inhibitor of fructosidase 1
	Gh_D12G0590	5.63178	1.93481	-1.5414	0.00381406	yes	AT2G18170	MAP kinase 7
	Gh_D04G1583	1.87446	0.642496	-1.54472	0.0414516	yes	AT5G44700	Leucine-rich repeat transmembrane protein kinase
	Gh_A07G1069	1.30258	0.445765	-1.54701	0.025182	yes	AT3G45260	C2H2-like zinc finger protein
	Gh_A09G1970	2.21928	0.758934	-1.54805	0.00684952	yes	AT3G23160	Protein of unknown function (DUF668)
	Gh_A03G1635	12.9388	4.40876	-1.55326	0.00381406	yes	AT4G15480	UDP-Glycosyltransferase superfamily protein
	Gh_D01G2168	8.23914	2.80597	-1.554	0.00381406	yes	AT5G02230	Haloacid dehalogenase-like hydrolase (HAD) superfamily protein
	Gh_D08G0274	11.961	4.07091	-1.55491	0.0146573	yes	AT5G57520	zinc finger protein 2
	Gh_A05G0518	25.2114	8.55526	-1.55919	0.00381406	yes	AT5G57685	glutamine dumper 3
	Gh_D11G3277	6.94948	2.35769	-1.55953	0.00381406	yes	AT2G37040	PHE ammonia lyase 1
	Gh_A02G0562	2.10657	0.714004	-1.56089	0.0268295	yes	AT3G62270	HCO3- transporter family
	Gh_D05G0533	14.6202	4.93882	-1.56572	0.00381406	yes	AT2G24270	aldehyde dehydrogenase 11A3
	Gh_D12G0566	166.759	56.0107	-1.57399	0.00381406	yes	AT3G51240	flavanone 3-hydroxylase
	Gh_D07G0425	1.425	0.47718	-1.57835	0.00381406	yes	AT5G44700	Leucine-rich repeat transmembrane protein kinase
	Gh_A01G1909	46.4294	15.4018	-1.59194	0.00381406	yes	AT5G02230	Haloacid dehalogenase-like hydrolase (HAD) superfamily protein
	Gh_A08G1945	82.1421	27.1322	-1.59811	0.00381406	yes
	Gh_A10G2072	5.17815	1.70432	-1.60324	0.00381406	yes	AT1G69550	disease resistance protein (TIR-NBS-LRR class)
	Gh_A04G0707	4.21237	1.38193	-1.60795	0.00381406	yes	AT2G39700	expansin A4
	Gh_A02G0236	49.6019	16.1996	-1.61444	0.00381406	yes	AT5G13930	Chalcone and stilbene synthase family protein
	Gh_D09G1401	3.32606	1.08595	-1.61486	0.00684952	yes	AT2G37040	PHE ammonia lyase 1
	Gh_D10G2100	3.53604	1.15438	-1.61502	0.0354707	yes	AT3G54820	plasma membrane intrinsic protein 2;5
	Gh_D07G0783	2.40492	0.783742	-1.61754	0.00381406	yes	AT3G30180	brassinosteroid-6-oxidase 2
	Gh_D05G3474	7.34538	2.37147	-1.63106	0.00381406	yes	AT4G27410	NAC (No Apical Meristem) domain transcriptional regulator superfamily protein
	Gh_A07G1014	8.43563	2.71337	-1.63641	0.00381406	yes	AT3G11590
	Gh_A12G1803	1.04148	0.332991	-1.64508	0.0193118	yes	AT3G47420	phosphate starvation-induced gene 3
	Gh_D05G0292	7.06794	2.25537	-1.64793	0.00381406	yes	AT5G56840	myb-like transcription factor family protein
	Gh_A02G1428	8.50876	2.71356	-1.64876	0.00381406	yes	AT4G37790	Homeobox-leucine zipper protein family
	Gh_A08G0386	28.2155	8.96493	-1.65412	0.00381406	yes	AT3G62730
	Gh_D05G0901	40.179	12.7486	-1.6561	0.00381406	yes	AT2G29500	HSP20-like chaperones superfamily protein
	Gh_D10G1925	2.37964	0.754614	-1.65693	0.0284036	yes	AT5G07030	Eukaryotic aspartyl protease family protein
	Gh_A07G0058	114.919	36.2118	-1.66608	0.0303653	yes	AT5G55980	serine-rich protein-related
	Gh_A12G0939	2.85136	0.898256	-1.66645	0.00381406	yes	AT1G01900	subtilase family protein
	Gh_D08G1272	63.2636	19.8219	-1.67428	0.00381406	yes	AT4G23500	Pectin lyase-like superfamily protein
	Gh_D06G0479	15.9637	4.99028	-1.6776	0.00381406	yes	AT3G12500	basic chitinase
	Gh_A10G2353	367.888	114.68	-1.68165	0.00381406	yes	AT1G17860	Kunitz family trypsin and protease inhibitor protein
	Gh_D12G2714	7.94845	2.47489	-1.68331	0.0213587	yes	AT5G54160	O-methyltransferase 1
	Gh_D05G2004	36.2743	11.2445	-1.68973	0.00381406	yes	AT5G67360	Subtilase family protein
	Gh_D05G1276	14.1203	4.37367	-1.69085	0.00381406	yes	AT1G17710	Pyridoxal phosphate phosphatase-related protein
	Gh_A12G2227	6.49513	2.00847	-1.69326	0.0284036	yes	AT5G54160	O-methyltransferase 1
	Gh_A05G1492	99.3883	30.4195	-1.70808	0.00381406	yes	AT1G05010	ethylene-forming enzyme
	Gh_A09G1611	4.34624	1.32353	-1.71538	0.00381406	yes	AT4G20820	FAD-binding Berberine family protein
	Gh_A10G1400	2.95104	0.889909	-1.72949	0.0233263	yes	AT2G02540	homeobox protein 21
	Gh_D12G1140	75.6372	22.746	-1.73348	0.00381406	yes	AT3G13540	myb domain protein 5
	Gh_D11G3106	2.43866	0.732919	-1.73436	0.00381406	yes
	Gh_A01G1899	2.80575	0.840505	-1.73906	0.00381406	yes	AT3G55610	delta 1-pyrroline-5-carboxylate synthase 2
	Gh_A03G0500	21.3992	6.40835	-1.73953	0.00381406	yes	AT5G62350	Plant invertase/pectin methylesterase inhibitor superfamily protein
	Gh_D05G3565	3.15531	0.942283	-1.74355	0.025182	yes	AT1G50660
	Gh_A13G2057	62.8786	18.6892	-1.75037	0.00381406	yes	AT2G30490	cinnamate-4-hydroxylase
	Gh_D04G1078	4.66724	1.37911	-1.75883	0.00381406	yes	AT2G37040	PHE ammonia lyase 1
	Gh_D02G2051	1.50275	0.443522	-1.76053	0.0479411	yes	AT4G15480	UDP-Glycosyltransferase superfamily protein
	Gh_D01G2263	1.72868	0.509007	-1.76392	0.00381406	yes	AT3G23510	Cyclopropane-fatty-acyl-phospholipid synthase
	Gh_D05G0637	7.76059	2.28337	-1.765	0.00684952	yes	AT4G31730	glutamine dumper 1
	Gh_D11G2232	3.84059	1.1252	-1.77115	0.00684952	yes
	Gh_D04G0499	3.96231	1.1602	-1.77197	0.00381406	yes	AT3G28050	nodulin MtN21 /EamA-like transporter family protein
	Gh_A11G3110	3.99836	1.16936	-1.77369	0.0414516	yes	AT1G09760	U2 small nuclear ribonucleoprotein A
	Gh_D02G0072	5.95503	1.73918	-1.7757	0.00381406	yes	AT3G03080	Zinc-binding dehydrogenase family protein
	Gh_D10G1540	5.82619	1.70073	-1.7764	0.00381406	yes
	Gh_A01G0828	2.216	0.646379	-1.7775	0.00684952	yes	AT4G29360	O-Glycosyl hydrolases family 17 protein
	Gh_D10G1582	0.857359	0.249462	-1.78108	0.0268295	yes	AT2G33360	Protein of unknown function (DUF3527)
	Gh_D06G2009	21.6354	6.28867	-1.78257	0.00381406	yes	AT1G15550	gibberellin 3-oxidase 1
	Gh_D10G0293	7.42046	2.1503	-1.78697	0.00381406	yes	AT1G29050	TRICHOME BIREFRINGENCE-LIKE 38
	Gh_A06G0439	6.20329	1.78784	-1.79482	0.00381406	yes	AT3G12500	basic chitinase
	Gh_A10G2354	91.7198	26.4232	-1.79543	0.0146573	yes
	Gh_A13G0184	1.82971	0.526039	-1.79837	0.0399797	yes	AT1G07430	highly ABA-induced PP2C gene 2
	Gh_D02G1270	4.3277	1.24319	-1.79956	0.00381406	yes	AT1G69490	NAC-like, activated by AP3/PI
	Gh_A05G0415	1.183	0.338734	-1.80422	0.0233263	yes	AT2G24270	aldehyde dehydrogenase 11A3
	Gh_D13G2458	34.8606	9.92391	-1.81262	0.00381406	yes	AT2G30490	cinnamate-4-hydroxylase
	Gh_A05G3413	2.53405	0.719865	-1.81565	0.0171041	yes	AT4G23920	UDP-D-glucose/UDP-D-galactose 4-epimerase 2
	Gh_D03G0836	9.30661	2.61985	-1.82877	0.00381406	yes	AT1G19000	Homeodomain-like superfamily protein
	Gh_A11G2261	3.28523	0.924491	-1.82926	0.00381406	yes	AT1G54460	TPX2 (targeting protein for Xklp2) protein family
	Gh_D03G0036	4.46073	1.25279	-1.83214	0.036897	yes	AT4G35690	Arabidopsis protein of unknown function (DUF241)
	Gh_D05G1791	18.9386	5.30666	-1.83545	0.00381406	yes	AT1G75590	SAUR-like auxin-responsive protein family
	Gh_A12G1747	2.212	0.612472	-1.85264	0.0233263	yes	AT5G50790	Nodulin MtN3 family protein
	Gh_D10G1429	134.041	36.8221	-1.86403	0.00381406	yes	AT5G13930	Chalcone and stilbene synthase family protein
	Gh_D01G2158	4.51636	1.23825	-1.86686	0.00381406	yes	AT3G55610	delta 1-pyrroline-5-carboxylate synthase 2
	Gh_D13G0720	4.20984	1.14339	-1.88045	0.00381406	yes	AT1G25550	myb-like transcription factor family protein
	Gh_D09G1045	3.61987	0.980759	-1.88397	0.00381406	yes	AT5G12330	Lateral root primordium (LRP) protein-related
	Gh_D08G0472	18.6313	5.04643	-1.88439	0.00381406	yes	AT3G62730
	Gh_D12G1898	11.9629	3.20133	-1.90182	0.00381406	yes	AT5G50800	Nodulin MtN3 family protein
	Gh_A05G3820	9.42889	2.50895	-1.91	0.00381406	yes	AT1G17710	Pyridoxal phosphate phosphatase-related protein
	Gh_D11G0832	6.97006	1.84747	-1.91562	0.00381406	yes	AT2G45130	SPX domain gene 3
	Gh_D02G0453	5.23142	1.38509	-1.91722	0.00381406	yes
	Gh_A06G1341	96.8697	25.5896	-1.92049	0.00381406	yes	AT1G05010	ethylene-forming enzyme
	Gh_D11G2447	4.74985	1.24276	-1.93434	0.0213587	yes
	Gh_A13G0244	2.44686	0.635301	-1.94542	0.0146573	yes	AT4G21200	gibberellin 2-oxidase 8
	Gh_A13G0113	2.47722	0.643088	-1.94564	0.00961142	yes	AT2G41510	cytokinin oxidase/dehydrogenase 1
	Gh_D13G1857	2.36324	0.612029	-1.9491	0.0233263	yes	AT3G05200	RING/U-box superfamily protein
	Gh_D12G2642	17.1355	4.43652	-1.94949	0.00381406	yes	AT1G75290	NAD(P)-binding Rossmann-fold superfamily protein
	Gh_A08G0020	13.1247	3.36256	-1.96466	0.00684952	yes	AT2G29500	HSP20-like chaperones superfamily protein
	Gh_D05G2623	2.10117	0.536891	-1.96849	0.00381406	yes	AT1G71960	ATP-binding casette family G25
	Gh_D11G1569	0.72508	0.185071	-1.97006	0.0320086	yes	AT2G05760	Xanthine/uracil permease family protein
	Gh_A05G1808	14.1006	3.59288	-1.97255	0.036897	yes	AT5G67360	Subtilase family protein
	Gh_D06G0945	6.19454	1.55838	-1.99095	0.00381406	yes	AT1G28510	Optic atrophy 3 protein (OPA3)
	Gh_A10G0387	2.68242	0.672328	-1.9963	0.00381406	yes	AT1G30100	nine-cis-epoxycarotenoid dioxygenase 5
	Gh_D03G0246	7.67562	1.92082	-1.99856	0.00381406	yes	AT5G67400	root hair specific 19
	Gh_D11G1631	6.52568	1.62417	-2.00642	0.00381406	yes	AT5G15780	Pollen Ole e 1 allergen and extensin family protein
	Gh_D03G0693	2.63882	0.656722	-2.00654	0.0233263	yes	AT1G64080
	Gh_A08G1294	1.85328	0.455555	-2.02438	0.0337052	yes	AT3G08030	Protein of unknown function, DUF642
	Gh_D07G0169	5.80564	1.42123	-2.03031	0.00381406	yes	AT5G35550	Duplicated homeodomain-like superfamily protein
	Gh_A02G1207	17.0418	4.16231	-2.03362	0.00381406	yes	AT5G16660
	Gh_A11G0714	6.86939	1.67508	-2.03595	0.00381406	yes	AT2G45130	SPX domain gene 3
	Gh_A01G1889	8.37657	2.02255	-2.05018	0.00381406	yes	AT3G53720	cation/H+ exchanger 20
	Gh_A12G2110	0.631471	0.152167	-2.05306	0.0284036	yes	AT1G63850	BTB/POZ domain-containing protein
	Gh_A05G0561	2.94581	0.6976	-2.0782	0.00381406	yes	AT3G20830	AGC (cAMP-dependent, cGMP-dependent and protein kinase C) kinase family protein
	Gh_A05G0771	18.6796	4.42194	-2.07872	0.00381406	yes	AT1G07400	HSP20-like chaperones superfamily protein
	Gh_A08G0919	4.07871	0.960011	-2.08699	0.00381406	yes	AT4G27670	heat shock protein 21
	Gh_D08G0057	41.6416	9.75485	-2.09383	0.00381406	yes	AT2G29500	HSP20-like chaperones superfamily protein
	Gh_A12G2134	4.26972	1	-2.09414	0.00381406	yes
	Gh_D09G2285	5.88078	1.37208	-2.09964	0.00684952	yes	AT3G16770	ethylene-responsive element binding protein
	Gh_D10G2217	179.619	41.6669	-2.10797	0.00381406	yes	AT1G17860	Kunitz family trypsin and protease inhibitor protein
	Gh_A13G1295	4.32169	0.978599	-2.1428	0.00381406	yes	AT3G14850	TRICHOME BIREFRINGENCE-LIKE 41
	Gh_A10G1726	7.83401	1.77046	-2.14563	0.00381406	yes	AT4G31500	cytochrome P450, family 83, subfamily B, polypeptide 1
	Gh_A03G0887	7.03082	1.55864	-2.17341	0.00381406	yes	AT1G69490	NAC-like, activated by AP3/PI
	Gh_D12G0596	1.86217	0.410914	-2.18008	0.0384291	yes	AT4G36470	S-adenosyl-L-methionine-dependent methyltransferases superfamily protein
	Gh_A05G2356	8.0342	1.75658	-2.19338	0.00381406	yes	AT1G71960	ATP-binding casette family G25
	Gh_A13G1525	2.82139	0.607923	-2.21445	0.0303653	yes	AT1G22490	basic helix-loop-helix (bHLH) DNA-binding superfamily protein
	Gh_A09G0517	11.8989	2.52778	-2.23489	0.00381406	yes
	Gh_A03G0327	2.17473	0.459667	-2.24217	0.036897	yes	AT3G46130	myb domain protein 48
	Gh_A11G1828	10.0276	2.11538	-2.24498	0.00381406	yes	AT2G22250	aspartate aminotransferase
	Gh_A02G0314	51.4508	10.5802	-2.28182	0.00381406	yes	AT4G10250	HSP20-like chaperones superfamily protein
	Gh_D11G0018	4.20175	0.860958	-2.28698	0.00381406	yes	AT3G17790	purple acid phosphatase 17
	Gh_D01G1566	3.6415	0.734367	-2.30996	0.00381406	yes	AT1G24530	Transducin/WD40 repeat-like superfamily protein
	Gh_D07G0535	1.26805	0.252037	-2.33091	0.0268295	yes	AT5G03860	malate synthase
	Gh_D13G1381	11.5469	2.24864	-2.36038	0.00381406	yes	AT3G03790	ankyrin repeat family protein / regulator of chromosome condensation (RCC1) family protein
	Gh_A04G1459	11.1241	2.14481	-2.37476	0.00381406	yes	AT1G07750	RmlC-like cupins superfamily protein
	Gh_D07G0360	19.0535	3.66237	-2.3792	0.00381406	yes	AT2G26660	SPX domain gene 2
	Gh_D08G2120	0.90006	0.17036	-2.40144	0.00381406	yes	AT5G60700	glycosyltransferase family protein 2
	Gh_A09G1397	2.97562	0.549237	-2.43769	0.00381406	yes	AT2G37040	PHE ammonia lyase 1
	Gh_A10G1615	1.0462	0.189011	-2.46862	0.0399797	yes	AT3G10960	AZA-guanine resistant1
	Gh_A08G0992	1.57895	0.283596	-2.47705	0.0213587	yes	AT2G30900	TRICHOME BIREFRINGENCE-LIKE 43
	Gh_A01G0555	1.91679	0.330021	-2.53806	0.00381406	yes	AT5G23960	terpene synthase 21
	Gh_D02G1216	3.05252	0.516573	-2.56296	0.036897	yes
	Gh_A11G1809	5.97404	1	-2.57871	0.00381406	yes	AT1G13680	PLC-like phosphodiesterases superfamily protein
	Gh_A08G0714	1.9862	0.327602	-2.6	0.00381406	yes	AT5G06730	Peroxidase superfamily protein
	Gh_A02G0178	3.06595	0.503682	-2.60575	0.00381406	yes	AT4G14040	selenium-binding protein 2
	Gh_A09G0883	25.7827	4.22196	-2.61042	0.00961142	yes	AT3G44735	PHYTOSULFOKINE 3 PRECURSOR
	Gh_A13G1008	37.1682	5.93597	-2.64651	0.00381406	yes	AT4G10250	HSP20-like chaperones superfamily protein
	Gh_D02G1020	2.84114	0.445457	-2.67311	0.0146573	yes	AT1G08845	Ribosomal L18p/L5e family protein
	Gh_A07G2133	2.16865	0.336988	-2.68603	0.0213587	yes	AT5G41080	PLC-like phosphodiesterases superfamily protein
	Gh_A02G0382	83.1803	11.485	-2.85649	0.00381406	yes
	Gh_D08G2145	1.6543	0.226479	-2.86877	0.00381406	yes	AT2G30090	Acyl-CoA N-acyltransferases (NAT) superfamily protein
	Gh_D05G0406	27.9316	3.66968	-2.92817	0.00381406	yes	AT5G12020	17.6 kDa class II heat shock protein
	Gh_D06G2326	47.4781	6.19713	-2.93759	0.00381406	yes	AT5G12020	17.6 kDa class II heat shock protein
	Gh_D02G0378	43.7605	5.65496	-2.95204	0.00381406	yes	AT4G10250	HSP20-like chaperones superfamily protein
	Gh_D04G1338	33.029	3.93128	-3.07066	0.00381406	yes	AT1G68300	Adenine nucleotide alpha hydrolases-like superfamily protein
	Gh_A03G0002	371.803	41.8161	-3.15241	0.00381406	yes
	Gh_A12G2190	2.10026	0.230442	-3.18809	0.0233263	yes	AT1G33030	O-methyltransferase family protein
	Gh_D05G0902	18.0709	1.96455	-3.20139	0.00381406	yes	AT1G07400	HSP20-like chaperones superfamily protein
	Gh_A12G2546	17.8849	1.57851	-3.5021	0.00381406	yes	AT1G79350	RING/FYVE/PHD zinc finger superfamily protein
	Gh_A01G0517	18.4662	1.44834	-3.67242	0.00381406	yes
	Gh_D02G2030	69.3417	4.61791	-3.90841	0.00381406	yes	AT2G14830	Regulator of Vps4 activity in the MVB pathway protein
	Gh_D08G0772	30.5708	1.78622	-4.09717	0.00381406	yes	AT3G62900	CW-type Zinc Finger
	Gh_D08G1074	21.6008	0.823987	-4.71232	0.00381406	yes	AT4G13520	small acidic protein 1
	Gh_D04G1358	57.2552	1.88573	-4.92422	0.00381406	yes	AT1G52740	histone H2A protein 9
	Gh_D02G0704	33.6806	1.07429	-4.97046	0.00381406	yes
	Gh_A02G1567	80.3226	1	-6.32773	0.0193118	yes	AT3G50700	indeterminate(ID)-domain 2
