# Supplementary material for: GhRabA4c coordinates cell elongation via regulating actin filament–dependent vesicle transport
Source: Life Sci Alliance. 2022 Sep 6;5(10):e202201450. doi: 10.26508/lsa.202201450 (PMC9449706; doi:10.26508/lsa.202201450)
Supplement: Supplementary file 3 [file LSA-2022-01450_TableS3.xlsx]

## Sheet: Table S3
Table S3. The differentially expressed genes between SE1 and WT in 10 DPA fibers.
Category	Gene ID	FPKM Value (WT)	FPKM Value (SE1)	log2(SE1/WT)	q_value	significant	Arabidopsis ID	ArabDesc
Up-regulated DEGs in 10 DPA fibers of SE1 line	Gh_A05G2255	4.05426	8.11559	1.00126	0.017487	yes	AT1G10070	branched-chain amino acid transaminase 2
	Gh_A02G1112	11.8393	23.709	1.00185	0.00538276	yes	AT1G64980	Nucleotide-diphospho-sugar transferases superfamily protein
	Gh_D05G0599	12.6222	25.2832	1.00222	0.00538276	yes	AT5G10930	CBL-interacting protein kinase 5
	Gh_A11G1156	24.4382	49.0136	1.00405	0.00991617	yes	AT3G54560	histone H2A 11
	Gh_D12G2499	3.74389	7.5128	1.00481	0.017487	yes	AT5G51980	Transducin/WD40 repeat-like superfamily protein
	Gh_A11G1963	18.4132	37.1616	1.01307	0.00538276	yes	AT3G49940	LOB domain-containing protein 38
	Gh_D12G0503	35.0043	70.6519	1.0132	0.00538276	yes	AT3G02550	LOB domain-containing protein 41
	Gh_D10G1768	54.2285	109.878	1.01878	0.00538276	yes	AT3G16910	acyl-activating enzyme 7
	Gh_D13G1983	34.6441	70.2256	1.01939	0.017487	yes	AT4G30960	SOS3-interacting protein 3
	Gh_A05G0669	38.6894	78.5894	1.02239	0.0208437	yes	AT2G27510	ferredoxin 3
	Gh_D10G2577	1.65191	3.35586	1.02255	0.0328834	yes	AT5G65110	acyl-CoA oxidase 2
	Gh_A13G1426	4.8838	9.9445	1.0259	0.017487	yes	AT5G33370	GDSL-like Lipase/Acylhydrolase superfamily protein
	Gh_A12G0496	3.25013	6.61927	1.02617	0.0208437	yes	AT5G38450	cytochrome P450%2C family 735%2C subfamily A%2C polypeptide 1
	Gh_A07G0378	16.5127	33.7054	1.02941	0.00538276	yes	AT5G51190	Integrase-type DNA-binding superfamily protein
	Gh_A13G1747	8.06883	16.5065	1.0326	0.00991617	yes
	Gh_A13G0647	4.90659	10.0569	1.03539	0.0208437	yes
	Gh_D11G0427	14.5976	29.9492	1.03679	0.0138372	yes	AT5G07580	ethylene-responsive transcription factor
	Gh_D05G1208	26.2037	53.7823	1.03736	0.0328834	yes	AT1G80130	Tetratricopeptide repeat (TPR)-like superfamily protein
	Gh_A10G0251	2.86913	5.89082	1.03785	0.0402737	yes	AT5G22620	phosphoglycerate/bisphosphoglycerate mutase family protein
	Gh_D08G1036	4.23342	8.69937	1.03909	0.00538276	yes	AT3G49260	IQ-domain 21
	Gh_D05G1430	3.29603	6.78066	1.0407	0.00991617	yes	AT4G18220	Drug/metabolite transporter superfamily protein
	Gh_D05G0635	3.45394	7.10759	1.04112	0.0208437	yes	AT5G24930	zinc finger CONSTANS-like protein
	Gh_A13G0246	3.62081	7.46461	1.04375	0.0138372	yes	AT1G14810	semialdehyde dehydrogenase family protein
	Gh_A04G0629	5.96453	12.2995	1.04412	0.0208437	yes	AT2G37170	plasma membrane intrinsic protein 2
	Gh_D07G1362	22.4308	46.4802	1.05114	0.00538276	yes	AT2G46550	transmembrane protein
	Gh_A10G2090	10.3163	21.3996	1.05266	0.0138372	yes	AT4G00430	plasma membrane intrinsic protein 1%3B4
	Gh_D06G0232	2.38255	4.95017	1.05497	0.047489	yes	AT5G49630	amino acid permease 6
	Gh_D04G0442	3.60227	7.49334	1.0567	0.00538276	yes	AT3G28960	Transmembrane amino acid transporter family protein
	Gh_D12G2792	3.87898	8.06957	1.05682	0.017487	yes	-	-
	Gh_A12G0726	96.0748	200.128	1.05869	0.00538276	yes	AT4G37790	Homeobox-leucine zipper protein family
	Gh_A10G1443	16.4936	34.4426	1.06229	0.00538276	yes	AT3G21420	2-oxoglutarate (2OG) and Fe(II)-dependent oxygenase superfamily protein
	Gh_A05G1258	1	2.08902	1.06283	0.0208437	yes	AT1G23465	Peptidase S24/S26A/S26B/S26C family protein
	Gh_D04G1311	7.24763	15.1865	1.0672	0.00538276	yes	AT5G01620	TRICHOME BIREFRINGENCE-LIKE 35
	Gh_A05G0193	177.977	373.196	1.06824	0.0239405	yes	AT2G19770	profilin 5
	Gh_D12G2433	28.63	60.1232	1.0704	0.00538276	yes	AT5G52740	Copper transport protein family
	Gh_D09G2406	6.0156	12.6536	1.07277	0.00538276	yes	AT5G51150	Mitochondrial import inner membrane translocase subunit Tim17/Tim22/Tim23 family protein
	Gh_D07G0529	6.02865	12.6896	1.07374	0.0428855	yes	AT5G63400	adenylate kinase 1
	Gh_D10G2162	3.70804	7.80569	1.07387	0.00991617	yes	AT5G13550	sulfate transporter 4.1
	Gh_A09G2092	3.936	8.31835	1.07957	0.0428855	yes	AT3G06868	vitellogenin-like protein
	Gh_D07G0581	9.97325	21.1036	1.08135	0.00538276	yes	AT5G08170	porphyromonas-type peptidyl-arginine deiminase family protein
	Gh_D09G0861	50.1646	106.151	1.08138	0.00538276	yes	AT3G47340	glutamine-dependent asparagine synthase 1
	Gh_D09G1420	5.16603	10.9377	1.08218	0.0239405	yes	AT2G37130	Peroxidase superfamily protein
	Gh_A01G0520	8.88372	18.8489	1.08525	0.00538276	yes	AT5G54250	cyclic nucleotide-gated cation channel 4
	Gh_D13G1639	5.67771	12.0868	1.09005	0.0499007	yes	AT3G02800	Tyrosine phosphatase family protein
	Gh_D08G1272	63.1332	134.935	1.09579	0.00381406	yes	AT4G23500	Pectin lyase-like superfamily protein
	Gh_D08G1363	19.7253	42.1683	1.09611	0.00538276	yes	AT3G62010	metal ion-binding protein
	Gh_D10G1086	23.0071	49.285	1.09907	0.00538276	yes	AT5G63620	GroES-like zinc-binding alcohol dehydrogenase family protein
	Gh_D02G1314	13.6399	29.2622	1.1012	0.00538276	yes	AT2G03810	18S pre-ribosomal assembly protein gar2-like protein
	Gh_A05G1365	2.72728	5.86487	1.10464	0.047489	yes	AT2G33790	arabinogalactan protein 30
	Gh_A12G2710	0.459689	0.989208	1.10562	0.0357067	yes	AT3G59140	multidrug resistance-associated protein 14
	Gh_A12G0144	14.7741	31.8739	1.10931	0.00538276	yes	AT2G22570	nicotinamidase 1
	Gh_A10G1832	0.905447	1.95576	1.11103	0.0208437	yes	AT1G53390	P-loop containing nucleoside triphosphate hydrolases superfamily protein
	Gh_A09G1405	9.17565	19.8257	1.11149	0.00538276	yes	AT2G37170	plasma membrane intrinsic protein 2
	Gh_A13G0772	9.37986	20.3009	1.1139	0.00538276	yes	AT1G05260	Peroxidase superfamily protein
	Gh_A12G2363	6.23114	13.4878	1.11408	0.0452928	yes	AT5G51970	GroES-like zinc-binding alcohol dehydrogenase family protein
	Gh_D09G1055	10.2209	22.2074	1.11952	0.00538276	yes	AT4G32940	gamma vacuolar processing enzyme
	Gh_D07G1161	3.56591	7.7504	1.12	0.00538276	yes	AT1G61560	Seven transmembrane MLO family protein
	Gh_A01G0487	170.879	371.566	1.12065	0.00538276	yes	AT4G27450	aluminum induced protein with YGL and LRDR motifs
	Gh_A04G1360	10.1716	22.1389	1.12203	0.00538276	yes	AT4G30810	serine carboxypeptidase-like 29
	Gh_D06G2271	6.67951	14.5416	1.12237	0.00538276	yes	AT1G75760	ER lumen protein retaining receptor family protein
	Gh_D01G1675	23.4291	51.2811	1.13013	0.00538276	yes	AT1G47670	Transmembrane amino acid transporter family protein
	Gh_A04G0976	7.61914	16.6779	1.13024	0.00538276	yes	AT5G64260	EXORDIUM like 2
	Gh_D10G0487	13.499	29.5487	1.13024	0.00538276	yes	AT1G72330	alanine aminotransferase 2
	Gh_D10G0802	1.66101	3.64511	1.1339	0.0328834	yes	AT1G59740	Major facilitator superfamily protein
	Gh_A09G0923	5.74871	12.635	1.13612	0.00538276	yes	AT3G44260	Polynucleotidyl transferase%2C ribonuclease H-like superfamily protein
	Gh_D03G0300	1.08393	2.38395	1.13708	0.00991617	yes	AT5G65710	HAESA-like 2
	Gh_A12G1716	2.24109	4.93754	1.13959	0.0301499	yes	AT1G67340	HCP-like superfamily protein with MYND-type zinc finger
	Gh_Sca016879G01	1	2.21092	1.14465	0.0301499	yes
	Gh_D05G2340	12.3092	27.253	1.14668	0.00538276	yes	AT1G71697	choline kinase 1
	Gh_A10G0255	6.95561	15.4591	1.1522	0.0380871	yes	AT5G44210	erf domain protein 9
	Gh_A10G0735	1.82873	4.06579	1.15269	0.0239405	yes	AT5G09760	Plant invertase/pectin methylesterase inhibitor superfamily
	Gh_A05G3188	24.839	55.2338	1.15294	0.0452928	yes	AT2G27035	early nodulin-like protein 20
	Gh_D06G1301	2.66139	5.91961	1.15332	0.0208437	yes	AT4G38830	cysteine-rich RLK (RECEPTOR-like protein kinase) 26
	Gh_A07G2301	13.5463	30.1552	1.15451	0.00538276	yes	AT2G25760	Protein kinase family protein
	Gh_D11G0389	6.30968	14.0555	1.1555	0.00538276	yes	AT5G63380	AMP-dependent synthetase and ligase family protein
	Gh_A01G1435	5.01266	11.2076	1.16084	0.0138372	yes	AT2G41990	late embryogenesis abundant protein
	Gh_D08G0908	5.47709	12.2937	1.16644	0.00538276	yes
	Gh_D01G0711	2.68312	6.02454	1.16694	0.00538276	yes
	Gh_D01G0169	2.00231	4.49638	1.1671	0.0328834	yes	AT1G53025	Ubiquitin-conjugating enzyme family protein
	Gh_D06G0375	11.0787	24.9078	1.16881	0.00538276	yes	AT1G13700	6-phosphogluconolactonase 1
	Gh_A06G0266	4.60686	10.3605	1.16924	0.00991617	yes	AT4G40060	homeobox protein 16
	Gh_D02G0057	2.68948	6.04927	1.16943	0.00538276	yes	AT5G01830	ARM repeat superfamily protein
	Gh_A10G2228	3.24545	7.30292	1.17005	0.00538276	yes	AT1G72330	alanine aminotransferase 2
	Gh_A01G0486	2.92595	6.5956	1.1726	0.017487	yes	AT5G53750	CBS domain-containing protein
	Gh_A10G2093	4.9605	11.1888	1.1735	0.00538276	yes	AT2G40000	ortholog of sugar beet HS1 PRO-1 2
	Gh_Sca006201G01	5.19291	11.7353	1.17624	0.0357067	yes
	Gh_D05G3899	5.16944	11.7068	1.17927	0.017487	yes	AT2G37390	Chloroplast-targeted copper chaperone protein
	Gh_D11G0743	55.7961	126.6	1.18204	0.00538276	yes	AT5G61430	NAC domain containing protein 100
	Gh_D12G0301	4.92558	11.1825	1.18288	0.00538276	yes
	Gh_D05G2259	11.6389	26.4875	1.18636	0.00538276	yes	AT1G77380	amino acid permease 3
	Gh_D11G2278	2.37261	5.40455	1.1877	0.0402737	yes	AT5G64040	photosystem I reaction center subunit PSI-N%2C chloroplast%2C putative / PSI-N%2C putative (PSAN)
	Gh_A08G1600	0.940205	2.14748	1.1916	0.0138372	yes	AT2G42010	phospholipase D beta 1
	Gh_D05G0463	7.61623	17.4836	1.19885	0.00538276	yes	AT2G19810	CCCH-type zinc finger family protein
	Gh_A03G1268	3.93599	9.04596	1.20055	0.00538276	yes	AT1G27210	ARM repeat superfamily protein
	Gh_A01G1360	228.324	524.82	1.20074	0.00538276	yes	AT2G21140	proline-rich protein 2
	Gh_A05G0560	5.33951	12.2862	1.20226	0.00538276	yes	AT3G20820	Leucine-rich repeat (LRR) family protein
	Gh_D11G0246	20.4786	47.1717	1.2038	0.0239405	yes	AT2G45180	Bifunctional inhibitor/lipid-transfer protein/seed storage 2S albumin superfamily protein
	Gh_D08G1774	19.4553	44.9153	1.20705	0.00538276	yes	AT4G17030	expansin-like B1
	Gh_A11G1886	2.26891	5.24405	1.20868	0.00538276	yes	AT5G65640	beta HLH protein 93
	Gh_D01G0937	10.859	25.106	1.20914	0.0208437	yes	AT2G17880	Chaperone DnaJ-domain superfamily protein
	Gh_D01G0565	59.3568	137.378	1.21066	0.00538276	yes	AT5G54590	Protein kinase superfamily protein
	Gh_D11G2082	2.19926	5.09753	1.21278	0.0138372	yes	AT5G65640	beta HLH protein 93
	Gh_D11G2613	15.1234	35.0775	1.21376	0.00538276	yes	AT3G14390	Pyridoxal-dependent decarboxylase family protein
	Gh_A02G1563	80.4031	187.063	1.2182	0.00538276	yes	AT2G18550	homeobox protein 21
	Gh_D05G1527	3.10616	7.23693	1.22025	0.0208437	yes	AT2G28510	Dof-type zinc finger DNA-binding family protein
	Gh_A03G1802	74.2683	173.193	1.22156	0.00538276	yes	AT4G36040	Chaperone DnaJ-domain superfamily protein
	Gh_D01G1872	2.49859	5.82945	1.22224	0.00538276	yes	AT1G37130	nitrate reductase 2
	Gh_D08G2601	4.23655	9.91839	1.22722	0.00538276	yes
	Gh_D05G1062	7.47962	17.5153	1.22758	0.0380871	yes	AT1G07090	LIGHT-DEPENDENT SHORT HYPOCOTYLS-like protein (DUF640)
	Gh_A08G1691	8.73384	20.4703	1.22884	0.00538276	yes	AT4G28530	NAC domain containing protein 74
	Gh_D09G0953	9.66789	22.7416	1.23406	0.00538276	yes	AT3G44260	Polynucleotidyl transferase%2C ribonuclease H-like superfamily protein
	Gh_A08G2028	6.14639	14.5106	1.23929	0.0380871	yes	AT5G06720	peroxidase 2
	Gh_D01G2361	12.247	28.9356	1.24042	0.00538276	yes	AT3G20395	RING/U-box superfamily protein
	Gh_A12G1960	9.54523	22.5831	1.24239	0.00538276	yes	AT5G47370	Homeobox-leucine zipper protein 4 (HB-4) / HD-ZIP protein
	Gh_D13G0031	4.31876	10.264	1.2489	0.0499007	yes	AT1G07900	LOB domain-containing protein 1
	Gh_D12G2139	22.5597	53.6272	1.24921	0.00538276	yes	AT5G47370	Homeobox-leucine zipper protein 4 (HB-4) / HD-ZIP protein
	Gh_A05G0482	14.3775	34.2328	1.25157	0.00538276	yes	AT5G10930	CBL-interacting protein kinase 5
	Gh_A13G0203	1.23435	2.94116	1.25263	0.00991617	yes	AT3G55040	glutathione transferase lambda 2
	Gh_D11G1446	6.31206	15.0405	1.25267	0.00991617	yes	AT3G07310	phosphoserine aminotransferase%2C putative (DUF760)
	Gh_A13G1954	7.52378	17.9506	1.25451	0.00538276	yes	AT3G47160	RING/U-box superfamily protein
	Gh_D07G0440	9.56235	22.8487	1.25667	0.00538276	yes	AT5G07580	ethylene-responsive transcription factor
	Gh_A02G0406	15.0382	36.0528	1.26148	0.00538276	yes	AT5G46050	peptide transporter 3
	Gh_D12G0679	78.7132	188.821	1.26234	0.00538276	yes	AT4G37300	maternal effect embryo arrest 59
	Gh_D02G1780	3.33545	8.01899	1.26554	0.0380871	yes	AT1G28100	hypothetical protein
	Gh_D12G1348	3.57259	8.59281	1.26616	0.00538276	yes	AT1G50120	immunoglobulin
	Gh_D04G0627	3.58219	8.62351	1.26743	0.00538276	yes	AT2G39870	hypothetical protein
	Gh_A05G0742	3.32244	8.00968	1.2695	0.00538276	yes	AT3G47160	RING/U-box superfamily protein
	Gh_A09G0350	1.54316	3.72145	1.26998	0.0402737	yes	AT5G14180	Myzus persicae-induced lipase 1
	Gh_A01G0320	3.01054	7.32645	1.28309	0.0208437	yes	AT1G78600	light-regulated zinc finger protein 1
	Gh_A05G0585	7.27198	17.7205	1.285	0.00538276	yes	AT5G25610	BURP domain-containing protein
	Gh_D02G1707	2.94557	7.18779	1.287	0.00538276	yes	AT1G27210	ARM repeat superfamily protein
	Gh_D12G2415	2.91852	7.12861	1.28838	0.00538276	yes	AT3G49220	Plant invertase/pectin methylesterase inhibitor superfamily
	Gh_D02G0410	1.47854	3.62903	1.29541	0.00538276	yes	AT4G24000	cellulose synthase like G2
	Gh_A12G1916	0.782178	1.92138	1.29658	0.0380871	yes	AT4G18010	myo-inositol polyphosphate 5-phosphatase 2
	Gh_A08G0402	1.42036	3.49602	1.29946	0.00538276	yes	AT4G02900	ERD (early-responsive to dehydration stress) family protein
	Gh_D05G0874	19.0557	46.9336	1.3004	0.00538276	yes	AT3G47160	RING/U-box superfamily protein
	Gh_D01G0906	59.6913	148.348	1.31339	0.00538276	yes	AT1G20450	Dehydrin family protein
	Gh_D09G2294	3.03357	7.55776	1.31694	0.0138372	yes	AT3G16720	TOXICOS EN LEVADURA 2
	Gh_D02G0063	1.41773	3.53602	1.31855	0.0138372	yes	AT3G26300	cytochrome P450%2C family 71%2C subfamily B%2C polypeptide 34
	Gh_A07G2098	6.28495	15.6762	1.3186	0.017487	yes	AT3G01910	sulfite oxidase
	Gh_D01G0365	1.64277	4.12823	1.3294	0.00538276	yes	AT3G14840	Leucine-rich repeat transmembrane protein kinase
	Gh_D12G0236	131.647	331.241	1.33121	0.00538276	yes	AT2G15890	maternal effect embryo arrest 14
	Gh_A04G0606	1.30294	3.2901	1.33637	0.017487	yes	AT5G03380	Heavy metal transport/detoxification superfamily protein
	Gh_A12G2638	0.80057	2.02345	1.33772	0.0301499	yes
	Gh_A10G2004	1.91743	4.86319	1.34273	0.00538276	yes	AT5G02070	Protein kinase family protein
	Gh_A08G2270	2.52221	6.39812	1.34296	0.00538276	yes
	Gh_A01G0328	1.82432	4.63401	1.3449	0.00538276	yes	AT3G14840	Leucine-rich repeat transmembrane protein kinase
	Gh_D11G2754	22.2099	56.6501	1.35088	0.00538276	yes	AT3G05550	Hypoxia-responsive family protein
	Gh_A05G0370	2.0751	5.29405	1.35119	0.0208437	yes	AT5G23340	RNI-like superfamily protein
	Gh_D10G0177	1.27553	3.25605	1.35203	0.0239405	yes	AT1G61680	terpene synthase 14
	Gh_D13G1609	59.1683	151.182	1.35339	0.00538276	yes	AT1G78440	gibberellin 2-beta-dioxygenase
	Gh_A12G0351	45.7577	117.524	1.36087	0.00381406	yes	AT2G16700	actin depolymerizing factor 5
	Gh_D13G2385	1.82268	4.68792	1.36288	0.00538276	yes	AT2G39570	ACT domain-containing protein
	Gh_D12G0841	9.60137	24.7316	1.36504	0.00538276	yes	AT4G12560	F-box and associated interaction domains-containing protein
	Gh_D05G0905	3.38895	8.72982	1.36511	0.0138372	yes	AT5G59080	hypothetical protein
	Gh_A09G2206	5.61245	14.4586	1.36523	0.00538276	yes	AT5G51150	Mitochondrial import inner membrane translocase subunit Tim17/Tim22/Tim23 family protein
	Gh_A10G2158	5.25857	13.6842	1.37977	0.0138372	yes	AT2G40200	basic helix-loop-helix (bHLH) DNA-binding superfamily protein
	Gh_A01G0334	1.86329	4.84964	1.38003	0.00538276	yes	AT3G47570	Leucine-rich repeat protein kinase family protein
	Gh_D09G0498	6.43358	16.7763	1.38274	0.00538276	yes	AT1G17970	RING/U-box superfamily protein
	Gh_D05G2297	1.46081	3.82847	1.39	0.0239405	yes	AT3G21260	Glycolipid transfer protein (GLTP) family protein
	Gh_A11G0394	362.081	950.821	1.39286	0.00538276	yes	AT5G66170	sulfurtransferase 18
	Gh_D05G0816	81.7487	215.269	1.39687	0.00538276	yes	AT2G27510	ferredoxin 3
	Gh_D04G1402	3.53275	9.31031	1.39804	0.0208437	yes	AT4G03510	RING membrane-anchor 1
	Gh_A01G0620	11.1612	29.5262	1.4035	0.00538276	yes	AT3G20395	RING/U-box superfamily protein
	Gh_D07G1726	4.23826	11.2948	1.41412	0.00538276	yes	AT2G17560	high mobility group B4
	Gh_D07G1709	1.89649	5.0826	1.42224	0.00538276	yes	AT5G37510	NADH-ubiquinone dehydrogenase
	Gh_A09G2114	5.78719	15.5217	1.42335	0.00538276	yes	AT1G09070	soybean gene regulated by cold-2
	Gh_A13G1261	3.20287	8.64017	1.43169	0.00538276	yes	AT5G53970	Tyrosine transaminase family protein
	Gh_D06G0742	2.704	7.33471	1.43964	0.00538276	yes
	Gh_D07G0214	37.8503	103.285	1.44826	0.00538276	yes	AT5G25880	NADP-malic enzyme 3
	Gh_D01G0514	6.27759	17.1781	1.45229	0.00538276	yes	AT4G27410	NAC (No Apical Meristem) domain transcriptional regulator superfamily protein
	Gh_A12G0237	107.37	294.593	1.45614	0.00538276	yes	AT2G15890	maternal effect embryo arrest 14
	Gh_D07G2503	34.8829	95.9245	1.45938	0.00538276	yes	AT3G01910	sulfite oxidase
	Gh_D02G1428	5.51625	15.2393	1.46604	0.00538276	yes	AT1G14870	PLANT CADMIUM RESISTANCE 2
	Gh_D05G0536	4.32537	11.9794	1.46966	0.00538276	yes	AT4G30960	SOS3-interacting protein 3
	Gh_D09G0357	5.91153	16.3804	1.47037	0.047489	yes	AT3G27160	Ribosomal protein S21 family protein
	Gh_D02G1861	11.3704	31.5386	1.47184	0.00991617	yes	AT2G20830	folic acid binding / transferase
	Gh_D13G0263	7.99366	22.2819	1.47894	0.00538276	yes	AT1G14810	semialdehyde dehydrogenase family protein
	Gh_D02G0867	1.99546	5.56367	1.47931	0.00538276	yes	AT1G09970	Leucine-rich receptor-like protein kinase family protein
	Gh_A13G0934	3.04451	8.51215	1.48331	0.0301499	yes
	Gh_D06G1739	1.06832	3.00075	1.48998	0.0138372	yes
	Gh_D09G0595	1.59011	4.51674	1.50615	0.00538276	yes	AT2G47900	tubby like protein 3
	Gh_A11G1372	1	2.84437	1.50811	0.00538276	yes	AT2G04240	RING/U-box superfamily protein
	Gh_A09G1336	9.84457	28.0066	1.50837	0.00538276	yes	AT3G10040	sequence-specific DNA binding transcription factor
	Gh_D06G0684	2.6573	7.56574	1.50952	0.00538276	yes	AT4G26270	phosphofructokinase 3
	Gh_A12G1904	1.53971	4.42835	1.52411	0.00991617	yes
	Gh_A11G0338	4.28254	12.3536	1.52839	0.00538276	yes	AT3G48530	SNF1-related protein kinase regulatory subunit gamma 1
	Gh_A13G0180	0.871179	2.51679	1.53054	0.0138372	yes
	Gh_A05G1797	1.02403	2.95889	1.5308	0.027281	yes	AT1G22130	AGAMOUS-like 104
	Gh_D07G1737	15.4432	44.6422	1.53144	0.00538276	yes	AT2G17500	Auxin efflux carrier family protein
	Gh_D01G0503	114.307	330.796	1.53304	0.00538276	yes	AT4G27450	aluminum induced protein with YGL and LRDR motifs
	Gh_D05G1181	0.263936	0.766837	1.53873	0.0239405	yes	AT1G15520	pleiotropic drug resistance 12
	Gh_A12G2020	2.82295	8.20313	1.53897	0.00538276	yes	AT4G12130	Glycine cleavage T-protein family
	Gh_A11G3146	1.25272	3.65217	1.5437	0.0380871	yes
	Gh_D12G1664	6.28412	18.3993	1.54987	0.00538276	yes	AT1G13360	hypothetical protein
	Gh_A01G1018	1.13662	3.3292	1.55042	0.00538276	yes	AT1G58440	FAD/NAD(P)-binding oxidoreductase family protein
	Gh_D11G2376	7.63595	22.3959	1.55236	0.00538276	yes	AT5G39890	2-aminoethanethiol dioxygenase%2C putative (DUF1637)
	Gh_A05G3167	6.37509	18.7125	1.55348	0.0328834	yes	AT3G28960	Transmembrane amino acid transporter family protein
	Gh_D01G0450	3.27598	9.61611	1.55353	0.017487	yes	AT3G15210	ethylene responsive element binding factor 4
	Gh_D11G0394	7.3492	21.6242	1.55699	0.00538276	yes	AT3G48530	SNF1-related protein kinase regulatory subunit gamma 1
	Gh_Sca007007G01	1.68866	4.97035	1.55747	0.00538276	yes
	Gh_D10G2360	22.7928	67.1993	1.55987	0.00538276	yes	AT4G00430	plasma membrane intrinsic protein 1%3B4
	Gh_D11G0133	1.03344	3.08377	1.57725	0.0452928	yes	AT5G53110	RING/U-box superfamily protein
	Gh_A13G0500	50.0276	149.367	1.57807	0.00538276	yes	AT4G03210	xyloglucan endotransglucosylase/hydrolase 9
	Gh_A10G1783	22.9604	68.5856	1.57876	0.00538276	yes	AT3G52990	Pyruvate kinase family protein
	Gh_D08G1310	2.58951	7.73869	1.57941	0.00538276	yes	AT3G16770	ethylene-responsive element binding protein
	Gh_A13G1206	0.683972	2.05417	1.58655	0.0239405	yes	AT1G50600	scarecrow-like 5
	Gh_D02G1803	5.8368	17.542	1.58756	0.00538276	yes	AT3G54680	proteophosphoglycan-like protein
	Gh_A06G1144	2.99966	9.01662	1.58779	0.0208437	yes	AT3G15210	ethylene responsive element binding factor 4
	Gh_D12G1777	0.655763	2.00261	1.61063	0.00538276	yes	AT1G74360	Leucine-rich repeat protein kinase family protein
	Gh_A03G1806	0.687183	2.13215	1.63355	0.00538276	yes	AT4G34950	Major facilitator superfamily protein
	Gh_D02G0730	201.466	635.09	1.65643	0.00538276	yes
	Gh_A08G0819	2.01054	6.34323	1.65763	0.00538276	yes	AT5G25280	serine-rich protein-like protein
	Gh_A09G2475	6.89219	21.9235	1.66944	0.00538276	yes	AT3G47340	glutamine-dependent asparagine synthase 1
	Gh_D10G2406	18.8858	60.5559	1.68097	0.00538276	yes	AT2G40200	basic helix-loop-helix (bHLH) DNA-binding superfamily protein
	Gh_D09G1687	4.78039	15.3831	1.68615	0.0239405	yes	AT3G18490	Eukaryotic aspartyl protease family protein
	Gh_D09G1408	3.09636	9.9859	1.68932	0.047489	yes	AT5G60670	Ribosomal protein L11 family protein
	Gh_A03G0929	14.2513	46.7895	1.71509	0.00538276	yes	AT2G03810	18S pre-ribosomal assembly protein gar2-like protein
	Gh_D09G2298	1.63588	5.39587	1.72179	0.00538276	yes	AT3G06868	vitellogenin-like protein
	Gh_A07G0079	0.525083	1.73301	1.72267	0.0402737	yes
	Gh_A03G1363	9.36469	31.1148	1.7323	0.00538276	yes	AT3G54680	proteophosphoglycan-like protein
	Gh_A09G2428	22.015	73.2741	1.73482	0.00538276	yes	AT4G33070	Thiamine pyrophosphate dependent pyruvate decarboxylase family protein
	Gh_A11G1298	6.23973	21.1224	1.75922	0.00538276	yes	AT3G07310	phosphoserine aminotransferase%2C putative (DUF760)
	Gh_A12G2192	2.54053	8.62873	1.76402	0.00538276	yes	AT2G46870	AP2/B3-like transcriptional factor family protein
	Gh_D01G0095	0.73261	2.50814	1.7755	0.00538276	yes	AT3G18830	polyol/monosaccharide transporter 5
	Gh_D07G0109	1.30263	4.46372	1.77682	0.00538276	yes	AT5G56850	hypothetical protein
	Gh_D07G0399	0.934807	3.21991	1.78428	0.00538276	yes	AT4G25360	TRICHOME BIREFRINGENCE-LIKE 18
	Gh_D12G2638	1.33769	4.61052	1.78519	0.00538276	yes	AT1G25340	myb domain protein 116
	Gh_A11G1999	1.24144	4.2824	1.7864	0.00538276	yes	AT5G44730	Haloacid dehalogenase-like hydrolase (HAD) superfamily protein
	Gh_A11G0835	3.0751	10.6672	1.79447	0.0499007	yes	AT1G01470	Late embryogenesis abundant protein
	Gh_D03G0161	16.3537	57.2734	1.80824	0.00538276	yes	AT4G36740	homeobox protein 40
	Gh_D10G1256	1.18001	4.14555	1.81277	0.047489	yes	-	-
	Gh_D08G1309	47.9153	168.372	1.8131	0.00538276	yes	AT4G02280	sucrose synthase 3
	Gh_A12G1741	1.32862	4.69701	1.82182	0.00991617	yes	AT1G01090	pyruvate dehydrogenase E1 alpha
	Gh_A01G0672	25.843	91.8487	1.82948	0.00538276	yes	AT5G59240	Ribosomal protein S8e family protein
	Gh_A11G2926	8.02413	28.5446	1.8308	0.00538276	yes	AT5G02020	E3 ubiquitin-protein ligase RLIM-like protein
	Gh_D06G2129	3.79505	13.5263	1.83358	0.00538276	yes	AT1G29670	GDSL-like Lipase/Acylhydrolase superfamily protein
	Gh_D13G0906	2.79519	10.0417	1.84498	0.00538276	yes	AT1G05260	Peroxidase superfamily protein
	Gh_A03G1917	5.38533	19.38	1.84746	0.0452928	yes	AT1G09630	RAB GTPase 11C
	Gh_D02G1728	5.67955	20.4773	1.85018	0.00538276	yes	AT1G68510	LOB domain-containing protein 42
	Gh_D09G2443	8.26652	30.1256	1.86564	0.00538276	yes	AT3G10040	sequence-specific DNA binding transcription factor
	Gh_A05G1549	3.57973	13.1056	1.87226	0.00538276	yes	AT4G35190	Putative lysine decarboxylase family protein
	Gh_A05G0083	4.85756	17.8224	1.87539	0.00538276	yes	AT5G20190	Tetratricopeptide repeat (TPR)-like superfamily protein
	Gh_D07G1030	14.0695	52.077	1.88807	0.00538276	yes	AT3G47340	glutamine-dependent asparagine synthase 1
	Gh_D01G0537	17.7147	65.6916	1.89076	0.00991617	yes
	Gh_A05G1868	0.310231	1.15179	1.89246	0.00538276	yes	AT4G24480	Protein kinase superfamily protein
	Gh_D11G0458	83.0753	308.587	1.89319	0.00538276	yes	AT5G66170	sulfurtransferase 18
	Gh_D04G1318	1.25191	4.65135	1.89352	0.00538276	yes	AT2G38470	WRKY DNA-binding protein 33
	Gh_D06G1513	14.2642	53.0804	1.89578	0.00538276	yes	AT1G72280	endoplasmic reticulum oxidoreductins 1
	Gh_A04G0829	2.16918	8.08025	1.89725	0.00538276	yes
	Gh_D06G2265	0.723886	2.71617	1.90774	0.00538276	yes	AT1G12640	MBOAT (membrane bound O-acyl transferase) family protein
	Gh_A03G1025	1.48308	5.57233	1.90968	0.00538276	yes	-	-
	Gh_A06G0841	4.03428	15.4427	1.93654	0.00538276	yes
	Gh_D09G1233	2.36355	9.1029	1.94537	0.00991617	yes
	Gh_D08G2049	4.31851	16.7761	1.9578	0.00538276	yes	AT4G28530	NAC domain containing protein 74
	Gh_A02G0689	215	838.657	1.96375	0.00538276	yes
	Gh_D10G1612	6.65176	26.1311	1.97396	0.00538276	yes
	Gh_A12G2566	5.33166	20.9876	1.97688	0.00538276	yes	AT3G06240	F-box family protein
	Gh_A03G0997	0.81667	3.22829	1.98295	0.0138372	yes	AT2G02010	glutamate decarboxylase 4
	Gh_D07G1300	62.5497	248.145	1.98811	0.0138372	yes	AT3G05890	Low temperature and salt responsive protein family
	Gh_A07G0115	0.789234	3.13306	1.98905	0.0380871	yes	AT2G26150	heat shock transcription factor A2
	Gh_A11G0419	23.0293	92.2376	2.00189	0.00538276	yes	AT5G66985	hypothetical protein
	Gh_A13G1308	36.1003	145.362	2.00957	0.00538276	yes	AT1G78440	gibberellin 2-beta-dioxygenase
	Gh_A04G1469	0.724067	2.91921	2.01138	0.00538276	yes	AT5G05320	FAD/NAD(P)-binding oxidoreductase family protein
	Gh_D02G1873	0.612284	2.46975	2.01209	0.0402737	yes	AT4G10265	Wound-responsive family protein
	Gh_D07G0089	0.385617	1.56436	2.02033	0.0499007	yes
	Gh_A06G1214	11.5151	46.7764	2.02225	0.00538276	yes	AT1G72280	endoplasmic reticulum oxidoreductins 1
	Gh_D12G2084	1.65419	6.83494	2.0468	0.0138372	yes	AT1G32540	lsd one like 1
	Gh_D01G2382	24.2258	100.235	2.04877	0.00538276	yes
	Gh_D11G1984	12.9026	53.5029	2.05196	0.00538276	yes	AT5G44730	Haloacid dehalogenase-like hydrolase (HAD) superfamily protein
	Gh_D10G2059	7.86251	32.8593	2.06324	0.00538276	yes	AT3G52990	Pyruvate kinase family protein
	Gh_A01G0839	0.687923	2.89268	2.07209	0.00538276	yes	AT4G38260	transport/golgi organization-like protein (DUF833)
	Gh_A07G0377	3.10611	13.0838	2.07459	0.00538276	yes	AT5G07580	ethylene-responsive transcription factor
	Gh_A02G0816	0.20253	0.856686	2.08063	0.0138372	yes	AT1G09970	Leucine-rich receptor-like protein kinase family protein
	Gh_A01G2049	0.730566	3.1036	2.08686	0.0380871	yes	AT1G78440	gibberellin 2-beta-dioxygenase
	Gh_A06G0894	2.07969	8.835	2.08686	0.00538276	yes	AT5G11160	adenine phosphoribosyltransferase 5
	Gh_A08G1321	10.2219	43.6376	2.09391	0.00538276	yes	AT5G47960	RAB GTPase homolog A4C
	Gh_D11G1833	0.216634	0.925832	2.09549	0.0402737	yes	AT4G36490	SEC14-like 12
	Gh_D09G1985	0.454211	1.94238	2.09639	0.00538276	yes	AT1G05950	hypothetical protein
	Gh_D11G1586	14.5499	62.2874	2.09794	0.00538276	yes	AT1G03475	Coproporphyrinogen III oxidase
	Gh_A03G0238	4.83499	20.8341	2.10736	0.00538276	yes	AT5G22920	CHY-type/CTCHY-type/RING-type Zinc finger protein
	Gh_A12G0365	4.40703	19.0835	2.11445	0.0402737	yes
	Gh_A01G0361	0.354168	1.53564	2.11634	0.0499007	yes	AT1G29800	RING/FYVE/PHD-type zinc finger family protein
	Gh_A12G0683	37.6715	164.195	2.12386	0.00538276	yes	AT4G37300	maternal effect embryo arrest 59
	Gh_A03G1923	1.11555	4.88176	2.12965	0.00538276	yes	AT4G21120	amino acid transporter 1
	Gh_A01G0389	4.50487	19.7586	2.13293	0.00538276	yes
	Gh_Sca005978G01	0.709828	3.16718	2.15766	0.00538276	yes
	Gh_D12G2247	4.94505	22.2333	2.16866	0.00538276	yes
	Gh_D13G0396	0.603846	2.7465	2.18534	0.00538276	yes	AT2G15620	nitrite reductase 1
	Gh_A01G1529	4.60992	21.0798	2.19305	0.00538276	yes	AT2G15960	stress-induced protein
	Gh_A11G2071	5.49713	25.6772	2.22374	0.00538276	yes	AT5G39890	2-aminoethanethiol dioxygenase%2C putative (DUF1637)
	Gh_A08G0965	2.2238	10.4077	2.22655	0.00538276	yes	AT4G24110	NADP-specific glutamate dehydrogenase
	Gh_A08G0999	6.81048	32.2242	2.24232	0.00538276	yes	AT4G23500	Pectin lyase-like superfamily protein
	Gh_A05G1317	43.1063	205.074	2.25018	0.00538276	yes	AT5G54960	pyruvate decarboxylase-2
	Gh_D11G2193	1.81052	8.63084	2.2531	0.0138372	yes
	Gh_A02G1788	4.74782	22.7646	2.26145	0.00538276	yes	AT1G43800	Plant stearoyl-acyl-carrier-protein desaturase family protein
	Gh_A04G1015	4.6552	22.5433	2.27578	0.00538276	yes	AT1G49970	CLP protease proteolytic subunit 1
	Gh_D06G0746	0.572074	2.77034	2.27579	0.00991617	yes	AT4G29780	nuclease
	Gh_D05G3882	0.514716	2.4935	2.27632	0.00538276	yes	AT2G27080	Late embryogenesis abundant (LEA) hydroxyproline-rich glycoprotein family
	Gh_A04G0897	1.65834	8.15221	2.29745	0.00538276	yes	AT4G03510	RING membrane-anchor 1
	Gh_D09G1418	1.25457	6.20102	2.30531	0.00991617	yes
	Gh_D03G1332	4.38084	21.8446	2.318	0.00538276	yes	AT5G22920	CHY-type/CTCHY-type/RING-type Zinc finger protein
	Gh_A08G0230	0.843938	4.29855	2.34864	0.00538276	yes	AT2G42280	basic helix-loop-helix (bHLH) DNA-binding superfamily protein
	Gh_D10G1800	1.00612	5.28669	2.39357	0.0452928	yes	AT1G47960	cell wall / vacuolar inhibitor of fructosidase 1
	Gh_A08G1032	5.26696	27.8404	2.40214	0.00538276	yes	AT3G16770	ethylene-responsive element binding protein
	Gh_A11G2471	46.6085	250.888	2.42838	0.00538276	yes	AT3G62550	Adenine nucleotide alpha hydrolases-like superfamily protein
	Gh_A03G1410	3.97325	21.4398	2.4319	0.00538276	yes	AT2G34320	Polynucleotidyl transferase%2C ribonuclease H-like superfamily protein
	Gh_A05G2203	17.7533	96.2126	2.43814	0.00538276	yes	AT1G19530	DNA polymerase epsilon catalytic subunit A
	Gh_A11G1434	22.3879	123.828	2.46755	0.00538276	yes	AT1G03475	Coproporphyrinogen III oxidase
	Gh_A05G1929	0.68668	3.82565	2.478	0.00538276	yes	AT5G64260	EXORDIUM like 2
	Gh_D05G3552	0.332915	1.88473	2.50113	0.0357067	yes	AT3G47570	Leucine-rich repeat protein kinase family protein
	Gh_D01G2338	5.62365	33.3972	2.57015	0.00538276	yes	AT1G78860	D-mannose binding lectin protein with Apple-like carbohydrate-binding domain-containing protein
	Gh_D13G2548	0.443844	2.69011	2.59954	0.00991617	yes	AT3G19500	basic helix-loop-helix (bHLH) DNA-binding superfamily protein
	Gh_A02G0876	0.318504	1.93269	2.60123	0.00538276	yes	AT1G76400	Ribophorin I
	Gh_D01G0320	0.570889	3.49754	2.61506	0.0402737	yes
	Gh_D01G2337	1.10615	7.01342	2.66457	0.00538276	yes	AT1G78860	D-mannose binding lectin protein with Apple-like carbohydrate-binding domain-containing protein
	Gh_Sca039063G01	1.13754	7.22763	2.66761	0.00991617	yes
	Gh_A12G1961	0.21742	1.43324	2.72072	0.047489	yes	AT3G60410	hypothetical protein (DUF1639)
	Gh_D11G0484	6.97687	46.6322	2.74067	0.0380871	yes	AT5G66985	hypothetical protein
	Gh_D09G0189	0.509732	3.47024	2.76723	0.0138372	yes	AT5G63980	SAL1 phosphatase-like protein
	Gh_A05G2403	1	6.86224	2.77868	0.00538276	yes	AT5G27760	Hypoxia-responsive family protein
	Gh_A01G0388	1.20349	8.3212	2.78956	0.00538276	yes	AT1G78860	D-mannose binding lectin protein with Apple-like carbohydrate-binding domain-containing protein
	Gh_A04G0184	0.216956	1.51524	2.80407	0.0138372	yes	AT4G29090	Ribonuclease H-like superfamily protein
	Gh_Sca045893G01	1	7.02588	2.81268	0.00538276	yes
	Gh_A09G0469	2.96148	21.0735	2.83104	0.00538276	yes	AT1G68510	LOB domain-containing protein 42
	Gh_D01G1813	1.00273	7.22487	2.84903	0.00538276	yes
	Gh_A12G0513	0.371201	2.71122	2.86867	0.00538276	yes	AT1G66760	MATE efflux family protein
	Gh_D11G2791	68.0266	500.61	2.87952	0.00538276	yes	AT3G62550	Adenine nucleotide alpha hydrolases-like superfamily protein
	Gh_A03G1288	1.68388	12.5942	2.9029	0.00538276	yes	AT1G68510	LOB domain-containing protein 42
	Gh_A01G1559	11.7112	89.3834	2.93212	0.00538276	yes	AT1G09830	Glycinamide ribonucleotide (GAR) synthetase
	Gh_A05G0854	0.411216	3.2212	2.96963	0.00991617	yes	AT3G45780	phototropin 1
	Gh_D08G2441	0.596705	4.96019	3.05531	0.00538276	yes	AT1G33590	Leucine-rich repeat (LRR) family protein
	Gh_D01G1261	0.783999	6.65282	3.08504	0.00538276	yes
	Gh_A05G0111	189.841	1647.31	3.11725	0.00538276	yes	AT5G25940	early nodulin-like protein
	Gh_A10G1320	0.31137	2.82935	3.18377	0.00538276	yes	AT2G30970	aspartate aminotransferase 1
	Gh_D03G0421	7.53995	70.5496	3.22601	0.00538276	yes	-	-
	Gh_D08G0593	1	9.68101	3.27516	0.00538276	yes	AT3G29970	B12D protein
	Gh_D05G2463	1.28291	12.8466	3.32391	0.00538276	yes	AT1G19530	DNA polymerase epsilon catalytic subunit A
	Gh_D02G2323	4.13	41.3585	3.32397	0.00538276	yes	-	-
	Gh_D10G1155	0.0835192	0.845954	3.3404	0.0301499	yes	AT2G30970	aspartate aminotransferase 1
	Gh_D01G2335	0.234048	2.44284	3.38369	0.0428855	yes	AT1G78830	Curculin-like (mannose-binding) lectin family protein
	Gh_D02G1924	0.146471	1.53625	3.39073	0.00538276	yes
	Gh_A08G2235	2.46614	26.171	3.40764	0.00538276	yes
	Gh_A05G2423	0.161845	1.89492	3.54945	0.0208437	yes	AT1G12710	phloem protein 2-A12
	Gh_A07G2294	10.6606	129.687	3.60467	0.00538276	yes	AT4G26270	phosphofructokinase 3
	Gh_A01G1343	1.49309	20.1077	3.75137	0.00538276	yes	AT1G23460	Pectin lyase-like superfamily protein
	Gh_D01G0536	1	14.6056	3.86845	0.00538276	yes	AT4G10265	Wound-responsive family protein
	Gh_D05G0173	44.6339	654.376	3.87391	0.00538276	yes	AT5G25940	early nodulin-like protein
	Gh_D03G0588	1.57452	23.1421	3.87753	0.00538276	yes	AT1G43800	Plant stearoyl-acyl-carrier-protein desaturase family protein
	Gh_D05G0809	0.502931	8.11826	4.01274	0.00538276	yes	AT2G27730	copper ion binding protein
	Gh_A13G2066	1.6246	27.1221	4.06132	0.00538276	yes	AT5G56290	peroxin 5
	Gh_D08G2543	0.396967	7.68555	4.27506	0.00538276	yes
	Gh_D07G0203	1.09862	22.268	4.3412	0.00538276	yes	AT4G26270	phosphofructokinase 3
	Gh_A11G1971	0.409803	8.68551	4.40561	0.00538276	yes	AT3G57290	eukaryotic translation initiation factor 3E
	Gh_D11G0449	5.11082	109.417	4.42014	0.00538276	yes	AT2G18040	peptidylprolyl cis/trans isomerase%2C NIMA-interacting 1
	Gh_D11G0756	0.153583	4.03294	4.71474	0.0328834	yes
	Gh_A03G1413	0.314615	8.32262	4.72538	0.017487	yes	-	-
	Gh_A02G0682	0.548959	14.9531	4.7676	0.00538276	yes	AT1G77120	alcohol dehydrogenase 1
	Gh_A12G0728	3.95845	136.732	5.11027	0.00538276	yes
	Gh_A05G0622	0.597704	22.7007	5.24716	0.00538276	yes
	Gh_A08G2251	6.88378	288.251	5.38798	0.00538276	yes
	Gh_Sca126937G01	1	42.4677	5.40829	0.0239405	yes
	Gh_A12G0739	0.188583	12.1902	6.01438	0.00538276	yes	AT4G37870	phosphoenolpyruvate carboxykinase 1
	Gh_D05G0632	11.947	1111.9	6.54024	0.00538276	yes
	Gh_A07G1277	3.07559	342.522	6.79919	0.00538276	yes
	Gh_D09G2391	7.98542	937.501	6.87531	0.00538276	yes
	Gh_D03G0823	1	432.086	8.75517	0.00538276	yes
	Gh_Sca012678G01	0.215452	133.056	9.27045	0.00538276	yes
	Gh_D01G1447	1.80371	1344.02	9.54137	0.00538276	yes	AT1G70780	hypothetical protein
Down-regulated DEGs in 10 DPA fibers of SE1 line	Gh_D02G0704	34.1912	1.12147	-4.93016	0.00538276	yes
	Gh_D04G1358	57.9766	2.20398	-4.71729	0.00538276	yes
	Gh_D05G0902	18.3408	0.796412	-4.5254	0.00538276	yes	AT1G07400	HSP20-like chaperones superfamily protein
	Gh_A08G0780	1.54604	0.0725097	-4.41426	0.027281	yes
	Gh_A01G0517	18.7458	1.15356	-4.0224	0.00538276	yes
	Gh_A13G1008	37.7225	2.34599	-4.00716	0.00538276	yes	AT4G10250	HSP20-like chaperones superfamily protein
	Gh_D06G2326	48.1815	3.38145	-3.83276	0.00538276	yes	AT5G12020	17.6 kDa class II heat shock protein
	Gh_D08G0772	30.9578	2.17677	-3.83004	0.00538276	yes	AT3G62900	CW-type Zinc Finger
	Gh_D03G0575	4.83989	0.379445	-3.67301	0.0138372	yes
	Gh_A08G0020	13.3197	1.05023	-3.66478	0.0301499	yes	AT1G07400	HSP20-like chaperones superfamily protein
	Gh_D02G0378	44.4145	4.20524	-3.40077	0.00538276	yes	AT4G10250	HSP20-like chaperones superfamily protein
	Gh_D13G1381	11.7228	1.15692	-3.34095	0.00538276	yes	AT3G03790	ankyrin repeat family protein / regulator of chromosome condensation (RCC1) family protein
	Gh_D05G0406	28.3452	3.13565	-3.17627	0.00538276	yes	AT5G12020	17.6 kDa class II heat shock protein
	Gh_Sca048607G01	90.1573	10.0702	-3.16235	0.0239405	yes
	Gh_D09G2285	5.96904	0.761574	-2.97044	0.00538276	yes	AT3G16770	ethylene-responsive element binding protein
	Gh_A05G0771	18.9569	2.57088	-2.88239	0.00538276	yes	AT1G07400	HSP20-like chaperones superfamily protein
	Gh_A02G0314	52.2181	7.81709	-2.73985	0.00538276	yes	AT4G10250	HSP20-like chaperones superfamily protein
	Gh_D05G1671	5.54332	0.855423	-2.69604	0.047489	yes	-	-
	Gh_D08G0057	42.2558	6.66116	-2.6653	0.00538276	yes	AT1G07400	HSP20-like chaperones superfamily protein
	Gh_D08G1737	9.46399	1.61623	-2.54981	0.0239405	yes	AT1G53540	HSP20-like chaperones superfamily protein
	Gh_D11G3218	11.3766	1.94963	-2.54479	0.00538276	yes	AT3G11591	bric-a-brac protein
	Gh_D05G2027	7.10026	1.22766	-2.53196	0.0328834	yes	AT5G67590	NADH-ubiquinone oxidoreductase-like protein
	Gh_D10G1429	136.01	25.916	-2.3918	0.00538276	yes	AT5G13930	Chalcone and stilbene synthase family protein
	Gh_Sca006141G01	0.80017	0.166138	-2.26792	0.0301499	yes
	Gh_A02G0236	50.335	10.5577	-2.25327	0.00538276	yes	AT5G13930	Chalcone and stilbene synthase family protein
	Gh_A08G0919	4.13804	0.895176	-2.20871	0.00538276	yes	AT4G27670	heat shock protein 21
	Gh_D05G0901	40.771	8.89461	-2.19654	0.00538276	yes	AT1G07400	HSP20-like chaperones superfamily protein
	Gh_D04G1078	4.73648	1.05736	-2.16335	0.00538276	yes	AT2G37040	PHE ammonia lyase 1
	Gh_A01G1083	0.580948	0.13069	-2.15226	0.047489	yes	AT2G41740	villin 2
	Gh_A04G0960	5.5311	1.25256	-2.14269	0.0138372	yes	AT5G64080	Bifunctional inhibitor/lipid-transfer protein/seed storage 2S albumin superfamily protein
	Gh_A13G2135	1.64441	0.374382	-2.13499	0.0380871	yes	AT1G25530	Transmembrane amino acid transporter family protein
	Gh_A07G1790	4.38763	1	-2.13344	0.00538276	yes	AT4G12970	stomagen
	Gh_D13G1448	3.2671	0.748932	-2.12511	0.0499007	yes	AT3G51120	zinc finger CCCH domain-containing protein 44
	Gh_D13G2458	35.3728	8.28716	-2.09369	0.00538276	yes	AT2G30490	cinnamate-4-hydroxylase
	Gh_D06G0945	6.28858	1.51019	-2.05801	0.00538276	yes
	Gh_A07G0925	41.4041	10.1103	-2.03395	0.00538276	yes	AT1G07400	HSP20-like chaperones superfamily protein
	Gh_D09G1401	3.37578	0.83824	-2.00979	0.00538276	yes	AT2G37040	PHE ammonia lyase 1
	Gh_A09G1397	3.01996	0.754384	-2.00116	0.00538276	yes	AT2G37040	PHE ammonia lyase 1
	Gh_A05G0770	97.5326	24.3951	-1.9993	0.00538276	yes	AT1G53540	HSP20-like chaperones superfamily protein
	Gh_D11G3453	210.66	55.543	-1.92324	0.00381406	yes	AT5G09810	actin 7
	Gh_Sca027989G01	228.734	60.3791	-1.92155	0.0380871	yes	AT5G09810	actin 7
	Gh_D13G2037	6.99044	1.8557	-1.91342	0.00381406	yes	AT3G43190	sucrose synthase 4
	Gh_D12G0566	169.22	45.1532	-1.906	0.00538276	yes	AT3G51240	flavanone 3-hydroxylase
	Gh_A02G0178	3.11255	0.837931	-1.89319	0.00538276	yes	AT4G14040	selenium-binding protein 2
	Gh_D01G2080	42.9564	11.5817	-1.89102	0.00538276	yes	AT2G37040	PHE ammonia lyase 1
	Gh_A11G2976	1.91661	0.517085	-1.89008	0.0402737	yes	AT5G40010	AAA-ATPase 1
	Gh_D06G0172	0.599645	0.163988	-1.87052	0.027281	yes	AT5G47820	P-loop containing nucleoside triphosphate hydrolases superfamily protein
	Gh_A06G1836	6.34491	1.74393	-1.86326	0.00538276	yes	AT1G75500	Walls Are Thin 1
	Gh_A08G0771	2.26448	0.638934	-1.82544	0.0357067	yes	AT4G25780	CAP (Cysteine-rich secretory proteins%2C Antigen 5%2C and Pathogenesis-related 1 protein) superfamily protein
	Gh_D04G1504	8.93296	2.52999	-1.82001	0.017487	yes	AT5G64080	Bifunctional inhibitor/lipid-transfer protein/seed storage 2S albumin superfamily protein
	Gh_D12G1364	239.627	68.0837	-1.81541	0.00538276	yes	AT1G07400	HSP20-like chaperones superfamily protein
	Gh_A09G0517	12.052	3.45121	-1.80409	0.00991617	yes
	Gh_A03G0164	18.0633	5.18226	-1.80141	0.00538276	yes
	Gh_A12G1802	26.8349	7.70526	-1.8002	0.00538276	yes	AT4G25200	mitochondrion-localized small heat shock protein 23.6
	Gh_A08G1031	48.7835	14.419	-1.75842	0.0268295	yes	AT4G02280	sucrose synthase 3
	Gh_D01G0897	1.93236	0.573859	-1.7516	0.0138372	yes	AT1G20530	girdin (DUF630 and DUF632)
	Gh_A08G0697	4.35832	1.30916	-1.73513	0.017487	yes
	Gh_D10G1925	2.41457	0.726421	-1.73289	0.027281	yes	AT5G07030	Eukaryotic aspartyl protease family protein
	Gh_A09G0669	4.16572	1.26104	-1.72396	0.0138372	yes	AT1G61790	Oligosaccharyltransferase complex/magnesium transporter family protein
	Gh_A12G1399	7.26017	2.20914	-1.71652	0.00538276	yes	AT1G70670	Caleosin-related family protein
	Gh_A06G0066	5.62243	1.72916	-1.70113	0.00538276	yes	AT5G42800	dihydroflavonol 4-reductase
	Gh_D12G2642	17.3858	5.38724	-1.69029	0.00538276	yes	AT1G75290	NAD(P)-binding Rossmann-fold superfamily protein
	Gh_D11G0766	5.84492	1.81439	-1.6877	0.0213587	yes	AT3G02100	UDP-Glycosyltransferase superfamily protein
	Gh_D03G1421	15.8335	4.93541	-1.68174	0.00538276	yes	AT5G52640	heat shock-like protein
	Gh_A11G0980	23.6621	7.53322	-1.65124	0.00538276	yes	AT2G47180	galactinol synthase 1
	Gh_D12G1801	11.8463	3.86709	-1.61511	0.00538276	yes	AT2G39640	glycosyl hydrolase family 17 protein
	Gh_D09G1979	159.623	52.2967	-1.60988	0.00538276	yes	AT5G48570	FKBP-type peptidyl-prolyl cis-trans isomerase family protein
	Gh_D12G1759	9.47472	3.13321	-1.59644	0.00538276	yes	AT1G69530	expansin A1
	Gh_A13G2057	63.8031	21.4114	-1.57525	0.00538276	yes	AT2G30490	cinnamate-4-hydroxylase
	Gh_D02G0304	130.403	44.2372	-1.55965	0.00538276	yes	AT5G13930	Chalcone and stilbene synthase family protein
	Gh_A07G2318	246.333	83.6673	-1.55788	0.00538276	yes	AT5G12020	17.6 kDa class II heat shock protein
	Gh_A12G0549	175.991	60.1128	-1.54975	0.00538276	yes	AT3G51240	flavanone 3-hydroxylase
	Gh_D11G3277	7.0533	2.41302	-1.54746	0.00538276	yes	AT3G53260	phenylalanine ammonia-lyase 2
	Gh_A08G1406	48.664	16.7893	-1.53531	0.00538276	yes	AT2G23910	NAD(P)-binding Rossmann-fold superfamily protein
	Gh_A09G1859	67.9811	23.8	-1.51417	0.00538276	yes	AT5G48570	FKBP-type peptidyl-prolyl cis-trans isomerase family protein
	Gh_D01G0048	3.01995	1.05815	-1.51299	0.00538276	yes	AT3G24550	proline extensin-like receptor kinase 1
	Gh_D08G1902	104.605	36.8959	-1.50342	0.00538276	yes	AT4G22880	leucoanthocyanidin dioxygenase
	Gh_D02G2156	16.4802	5.84818	-1.49467	0.00538276	yes	AT4G39210	Glucose-1-phosphate adenylyltransferase family protein
	Gh_A08G1593	148.948	53.6303	-1.47369	0.00538276	yes	AT4G22880	leucoanthocyanidin dioxygenase
	Gh_D08G2100	3.5073	1.30981	-1.42101	0.00538276	yes	AT5G21105	Plant L-ascorbate oxidase
	Gh_D10G2497	12.035	4.51293	-1.4151	0.00538276	yes	AT5G02020	E3 ubiquitin-protein ligase RLIM-like protein
	Gh_D08G1701	18.9082	7.09795	-1.41354	0.00538276	yes	AT2G23910	NAD(P)-binding Rossmann-fold superfamily protein
	Gh_D06G0344	1.27658	0.48332	-1.40123	0.017487	yes	AT1G22150	sulfate transporter 1%3B3
	Gh_D01G1264	2.64512	1.02004	-1.3747	0.0301499	yes	AT4G12080	AT-hook motif nuclear-localized protein 1
	Gh_D12G1798	10.8883	4.22704	-1.36506	0.00538276	yes	AT5G07990	Cytochrome P450 superfamily protein
	Gh_A06G0849	1.3054	0.5074	-1.36329	0.0428855	yes	AT4G29000	Tesmin/TSO1-like CXC domain-containing protein
	Gh_A10G0209	3.67321	1.42778	-1.36327	0.00538276	yes	AT1G61350	ARM repeat superfamily protein
	Gh_A05G0304	2.56721	1	-1.3602	0.00538276	yes	AT5G12020	17.6 kDa class II heat shock protein
	Gh_A11G2261	3.33154	1.30955	-1.34711	0.0402737	yes	AT1G54460	TPX2 (targeting protein for Xklp2) protein family
	Gh_D04G0865	117.205	46.221	-1.34241	0.00381406	yes	AT2G37620	actin 1
	Gh_A11G0641	4.69464	1.86152	-1.33453	0.00991617	yes	AT3G29200	chorismate mutase 1
	Gh_D05G1276	14.325	5.77553	-1.31051	0.00538276	yes	AT1G17710	Pyridoxal phosphate phosphatase-related protein
	Gh_D04G1245	15.9361	6.4285	-1.30975	0.0301499	yes	AT5G01210	HXXXD-type acyl-transferase family protein
	Gh_D04G0626	125.189	51.0812	-1.29325	0.00538276	yes	AT5G05960	Bifunctional inhibitor/lipid-transfer protein/seed storage 2S albumin superfamily protein
	Gh_A05G3904	1.86555	0.761655	-1.29239	0.0428855	yes	AT5G60210	ROP interactive partner 5
	Gh_D07G1197	95.0445	39.1894	-1.27814	0.00538276	yes	AT5G07990	Cytochrome P450 superfamily protein
	Gh_D02G0248	9.01954	3.74532	-1.26796	0.00538276	yes	AT4G13940	S-adenosyl-L-homocysteine hydrolase
	Gh_A01G1839	46.1236	19.4672	-1.24446	0.00538276	yes	AT2G37040	PHE ammonia lyase 1
	Gh_A07G0606	2.87195	1.24351	-1.20761	0.0328834	yes	AT5G39040	transporter associated with antigen processing protein 2
	Gh_D07G0360	19.3328	8.43818	-1.19605	0.00538276	yes	AT2G26660	SPX domain-containing protein 2 (SPX2)
	Gh_Sca039018G01	31.4859	13.8418	-1.18567	0.00538276	yes
	Gh_D07G0176	126.581	55.8392	-1.18071	0.00538276	yes	AT5G12020	17.6 kDa class II heat shock protein
	Gh_D11G2140	7.37815	3.26924	-1.1743	0.0402737	yes	AT4G40060	homeobox protein 16
	Gh_D11G0832	7.07216	3.14436	-1.16939	0.0301499	yes	AT2G45130	SPX domain protein 3
	Gh_D03G1268	183.183	81.7268	-1.16441	0.00538276	yes	AT1G07400	HSP20-like chaperones superfamily protein
	Gh_A08G0826	116.373	51.9664	-1.16311	0.00538276	yes	AT2G23910	NAD(P)-binding Rossmann-fold superfamily protein
	Gh_D11G1131	6.80864	3.09602	-1.13695	0.00991617	yes	AT2G47180	galactinol synthase 1
	Gh_D02G0890	21.9039	10.0548	-1.1233	0.0380871	yes	AT1G27700	Syntaxin/t-SNARE family protein
	Gh_A05G3021	169.107	78.2606	-1.11158	0.00991617	yes	AT5G05960	Bifunctional inhibitor/lipid-transfer protein/seed storage 2S albumin superfamily protein
	Gh_A03G1723	15.306	7.12674	-1.10278	0.00538276	yes	AT4G39210	Glucose-1-phosphate adenylyltransferase family protein
	Gh_A07G1688	13.873	6.47985	-1.09825	0.00538276	yes	AT1G05000	Phosphotyrosine protein phosphatases superfamily protein
	Gh_D08G1563	4.71384	2.21374	-1.09042	0.00538276	yes	AT5G13800	pheophytinase
	Gh_D12G1686	66.0414	31.0548	-1.08855	0.017487	yes	AT1G75290	NAD(P)-binding Rossmann-fold superfamily protein
	Gh_A05G3782	2.60833	1.23196	-1.08217	0.0239405	yes	AT5G49660	Leucine-rich repeat transmembrane protein kinase family protein
	Gh_D05G0408	131.738	62.7569	-1.06983	0.0452928	yes	AT5G26180	S-adenosyl-L-methionine-dependent methyltransferases superfamily protein
	Gh_A06G0747	2.47795	1.1813	-1.06878	0.0428855	yes	AT2G26330	Leucine-rich receptor-like protein kinase family protein
	Gh_A05G3820	9.56795	4.59775	-1.05728	0.0357067	yes	AT1G17710	Pyridoxal phosphate phosphatase-related protein
	Gh_D03G1854	16.268	7.98718	-1.02628	0.0402737	yes
	Gh_A12G1558	24.3434	12.0585	-1.01348	0.0328834	yes	AT1G75290	NAD(P)-binding Rossmann-fold superfamily protein
	Gh_A07G0303	23.6607	11.7627	-1.00827	0.0239405	yes	AT5G20150	SPX domain-containing protein 1
	Gh_A10G0774	18.1288	9.02368	-1.00649	0.00991617	yes	AT4G40060	homeobox protein 16
	Gh_A07G0622	33.0332	16.4497	-1.00586	0.00538276	yes	AT1G74310	heat shock protein 101
