# Supplementary material for: GhRabA4c coordinates cell elongation via regulating actin filament–dependent vesicle transport
Source: Life Sci Alliance. 2022 Sep 6;5(10):e202201450. doi: 10.26508/lsa.202201450 (PMC9449706; doi:10.26508/lsa.202201450)
Supplement: Supplementary file 4 [file LSA-2022-01450_TableS4.xlsx]

## Sheet: Table S4
Table S4. Primers used in this study.
Primer name	Sequence (5'-->3')	Used for	Gene ID
GhRabA4c-F	TTTTGAGCTTTGCTGCCAACT	GhRabA4c gene cloning	Gh_A08G1722
GhRabA4c-R	CCTATGGCTATGATGATGACG
GhRabA4c-RT-F	AACCTGGTAGCCAATGATGAAC	GhRabA4c gene specific primers for qRT-PCR analysis
GhRabA4c-RT-R	ATGACGCACAGCAACTGAAACT
GhRabA4c-At-RT-F	TCGAATTCCAAACTAAAACTTTGCTTATAG	GhRabA4c-At specific primers for qRT-PCR analysis
GhRabA4c-At-RT-R	CTGTTACAACAGTAAGGAAAGCCGAT
GhRabA4c-Dt-RT-F	CGAATTCCAAACTAAAACTTTGCTTATTA	GhRabA4c-Dt specific primers for qRT-PCR analysis
GhRabA4c-Dt-RT-R	CTGTTACAACAGTAAGGAAAGCCGAT
GhHis3-RT-F	GGTGGTGTGAAGAAGCCTCAT	Internal control gene GhHis3 specific primers for qRT-PCR analysis	AF024716
GhHis3-RT-R	AATTTCACGAACAAGCCTCTGGAA
GhRabA4c-35S::SC-F	GACTCTAGAATGTCTAGTTTGCAAAGGGGTTTCG	35S:GhRabA4c overexpressing vector constucting
GhRabA4c-35S::SC-R	CCACCCGGGCCTATGGCTATGATGATGACGCA
GhRabA4c-35S::ASC-F	CCACCCGGGATGTCTAGTTTGCAAAGGGGTTTCG	35S::GhRabA4c anti-sense vector constucting
GhRabA4c-35S::ASC-R	GACTCTAGACCTATGGCTATGATGATGACGCA
GhRabA4c-RDL::SC-F	TGGGATCCATGTCTAGTTTGCAAAGGGGTTTCG	RDL::GhRabA4c overexpressing vector constucting
GhRabA4c-RDL::SC-R	CGAGCTCCCTATGGCTATGATGATGACGCA
GhRabA4c-RDL::ASC-F	CGAGCTCATGTCTAGTTTGCAAAGGGGTTTCG	RDL::GhRabA4c anti-sense vector constucting
GhRabA4c-RDL::ASC-R	TGGGATCCCCTATGGCTATGATGATGACGCA
35S::SC-Genotyping-F	CGTAAGGGATGACGCACAAT	35S::GhRabA4c overexpressing plants genotyping
35S::SC-Genotyping-R	TCTCCTATCAGCACCACTTTG
RDL::SC-Genotyping-F	ACTTCTTTGGGTCATCTTCAT	RDL::GhRabA4c overexpressing plants genotyping
RDL::SC-Genotyping-R	TCTCCTATCAGCACCACTTTG
RDL::ASC-Genotyping-F	TCTCAATGCTCACCCACCTA	RDL::GhRabA4c anti-sense plants genotyping
RDL::ASC-Genotyping-R	GTCTGACCTTGCCTCCCTTA
GhRabA4c-pBINGFP4-F	GACGAGCTGTACAAGGGATCCATGTCTAGTTTGCAAAG	pBINGFP4-GFP-GhRabA4c vector constructing
GhRabA4c-pBINGFP4-R	GCGGACTCTAGTTCATCTAGACTATGATGATGACGCACAGCAAC
GhRabA4c-CA-pBINGFP4-F1	GACGAGCTGTACAAGGGATCCATGTCTAGTTTGCAAAG	pBINGFP4-GFP-GhRabA4c-CA vector constructing
GhRabA4c-CA-pBINGFP4-R1	TTCAAGACCAGCAGTATCCCAAAT
GhRabA4c-CA-pBINGFP4-F2	GCTGGTCTTGAAAGGTACCGGGCGGT
GhRabA4c-CA-pBINGFP4-R2	GCGGACTCTAGTTCATCTAGACTATGATGATGACGCACAGCAAC
GhRabA4c-DN-pBINGFP4-F1	GACGAGCTGTACAAGGGATCCATGTCTAGTTTGCAAAG	pBINGFP4-GFP-GhRabA4c-DN vector constructing
GhRabA4c-DN-pBINGFP4-R1	CTGATTTTTCCCCACAGCAGAGTC
GhRabA4c-DN-pBINGFP4-F2	GGAAAAATCAGCTCTTATCCCGCTT
GhRabA4c-DN-pBINGFP4-R2	GCGGACTCTAGTTCATCTAGACTATGATGATGACGCACAGCAAC
BD-GhRabA4c-F	GGAATTCCATATGTCTAGTTTGCAAAGGGGTTTC	BD-GhRabA4c vector constucting for yeast two hybrid
BD-GhRabA4c-R	AACTGCAGTGATGATGACGCACAGCAACTGAA
AD-GhACT4-F	GAATTCCATATGGCCGATGCTGAGGAT	AD-GhACT4 vector constucting for yeast two hybrid	AY305726
AD-GhACT4-R	CGGGATCCGAAGCACTTCCTGTGGAC
AD-GhACT1-F	GCCATGGAGGCCAGTGAATTCATGGCCGACGGTGAGGCT	AD-GhACT1 vector constucting for yeast two hybrid	AY305723
AD-GhACT1-R	CAGCTCGAGCTCGATGGATCCTTAGAAGCACTTCCTGTGGACAAT
GhRabA4c-nYFP-F	CCTTAATTAAATGTCTAGTTTGCAAAG	GhRabA4c-nYFP vector constructing for BiFC assay
GhRabA4c-nYFP-R	GGACTAGTTGATGATGACGCACAGCAACTG
GhACT4-cYFP-F	CCTTAATTAAATGGCCGATGCTGAGGA	GhACT4-cYFP vector constructing for BiFC assay
GhACT4-cYFP-R	GGACTAGTGAAGCACTTCCTGTGGAC
GST-GhRabA4c-F	GCGTGGATCCATGTCTAGTTTGCAAAG	GST-GhRabA4c vector constucting for E.coli expression
GST-GhRabA4c-R	CGGGAATTCCTATGATGATGACGCACAGCAACT
His-GhACT4-F	TGGAGCTCATGGCCGATGCTGAGGA	His-GhACT4 vector constucting for E.coli expression
His-GhACT4-R	CTATCTAGATTAGAAGCACTTCCTGTGGAC
GhACT1-RT-F	CATCATACCTTCTACAAT	GhACT1 gene specific primers for qRT-PCR analysis	Gh_D04G0865
GhACT1-RT-R	GGATAGCAACATACATAG
GhACT4-RT-F	GTAGGAGATGAAGCACAA	GhACT4 gene specific primers for qRT-PCR analysis	Gh_D11G3453
GhACT4-RT-R	TAGAATGTATGATGCCAGAT
GhADF5-RT-F	AGATGAAATGGAAGAAAGT	GhADF5 gene specific primers for qRT-PCR analysis	Gh_A12G0351
GhADF5-RT-R	GCAATGAAGCAGTAAGAT
GhSUS3-RT-F	TAAGCAGAATGATGAACAC	GhSUS3 gene specific primers for qRT-PCR analysis	Gh_D08G1309
GhSUS3-RT-R	ATACAACTCTACCAATCCA
GhSUS4-RT-F	GAGAAGAAGAGGTTGAAG	GhSUS4 gene specific primers for qRT-PCR analysis	Gh_D13G2037
GhSUS4-RT-R	ATAGAATTGGCTTGTTGT
GhUDP-GlyT1-RT-F	GCCTACTCAACTCAAGGA	GhUDP-GlyT1 gene specific primers for qRT-PCR analysis	Gh_D11G0764
GhUDP-GlyT1-RT-R	CAACATCAAGAGCCAACC
GhGlyH1-RT-F	CTGCTACTTTAGTGTTTG	GhGlyH1 gene specific primers for qRT-PCR analysis	Gh_D12G1801
GhGlyH1-RT-R	ATAGTCCAATGTCTTCTG
GhPL-like1-RT-F	GCCTTACCTTATTGAGAT	GhPL-like1 gene specific primers for qRT-PCR analysis	Gh_D08G1272
GhPL-like1-RT-R	TCCTTGAACTACAACATT
GhCESA1-A-RT-F	TTGCCATCTGGGTGATTGCT	GhCESA1-A gene specific primers for qRT-PCR analysis	Gh_D05G0084
GhCESA1-A-RT-R	GCTTCTGAGGTGAAGGGGTC
GhCESA1-B-RT-F	TTGCCATCTGGGTGATTGCT	GhCESA1-B gene specific primers for qRT-PCR analysis	Gh_D05G0077
GhCESA1-B-RT-R	GCTTCTGAGGTGAAGGGGTC
GhCESA3-A-RT-F	CTGAAGGGTCTGATGGGACG	GhCESA3-A gene specific primers for qRT-PCR analysis	Gh_D08G0584
GhCESA3-A-RT-R	TGAAGGGATCAATCCGCACC
GhCESA3-B-RT-F	AGGTTTGATGGGACGCCAAA	GhCESA3-B gene specific primers for qRT-PCR analysis	Gh_D08G1597
GhCESA3-B-RT-R	ATCCGCACCCACAACAAAGA
GhCESA6-B-RT-F	CTTCCTCAAGGGGCTGATGG	GhCESA6-B gene specific primers for qRT-PCR analysis	Gh_D05G2313
GhCESA6-B-RT-R	GGTTGACTCGAGCCCACAAA
GhCESA6-C-RT-F	ATCCTCGAAATGCAGTGGGG	GhCESA6-C gene specific primers for qRT-PCR analysis	Gh_D06G1219
GhCESA6-C-RT-R	ACGAGACACCACCAATCACC
GhCSL1-RT-F	TCACCGGTTTTCATTGCCTC	GhCSL1 gene specific primers for qRT-PCR analysis	Gh_A08G0421
GhCSL1-RT-R	TTCAGGAAGGCCACCATTTT
GhXyT1-RT-F	GGTGTTTGAGATTCCTTTGTCC	GhXyT1 gene specific primers for qRT-PCR analysis	Gh_A03G0598
GhXyT1-RT-R	GCAATCCACGACTTCTGCTC
GhXyT2-RT-F	ACGGATCCCGATGAATCTCC	GhXyT2 gene specific primers for qRT-PCR analysis	Gh_D12G1768
GhXyT2-RT-R	TCCGTAATTTTAGGCCCCAGAG
GhGalT2-RT-F	GCAGGATGGAAGTATGTTGGA	GhGalT2 gene specific primers for qRT-PCR analysis	Gh_A11G1232
GhGalT2-RT-R	TCAGGAGATTGACCGAGGAG
GhFucT1-RT-F	AGTCCAACCCCAGAAAGTTGT	GhFucT1 gene specific primers for qRT-PCR analysis	Gh_A07G0578
GhFucT1-RT-R	CAAGAAGTCCACCGAGCAGT
GhUGE1-RT-F	GGACTGCCTCTCTGTTCATA	GhUGE1 gene specific primers for qRT-PCR analysis	Gh_D12G2244
GhUGE1-RT-R	GCTTCTCCAAGTCATCCCTA
GhGAE6-RT-F	TGAAAGGTTGTTTAGGAGCG	GhGAE6 gene specific primers for qRT-PCR analysis	Gh_A02G0188
GhGAE6-RT-R	ATTTCTGGGCAACGAAATCA
GhGAUT10-RT-F	TGTTTTCGATTTAGTCGCATGG	GhGAUT10 gene specific primers for qRT-PCR analysis	Gh_A04G0911
GhGAUT10-RT-R	ATTCCGTTCTTGCCAATAGT
GhPME2-RT-F	GCAGGGTTACATGGAAGGGT	GhPME2 gene specific primers for qRT-PCR analysis	JX003000
GhPME2-RT-R	CTTCTTTCAGGTACATTCATGC
GhPEL1-RT-F	TCTGCTTCTACTCCCACT	GhPEL1 gene specific primers for qRT-PCR analysis	DQ073046
GhPEL1-RT-R	AAC ACCATCACCGTCTG
pGhRabA4c-F	TCCAGGAGAGGTGACTCCAGATGAT	GhRabA4c promoter sequence cloning
pGhRabA4c-R	GACATTTCTTCTATTTCAGTTGGC
pGhRabA4c-P1-F	CCAAGCTTAGCTCTTGTGTTTTGCCTTGAC	Forward primer for P1::GUS expression vector construction
pGhRabA4c-P2-F	CCCAAGCTTGCAGGCAATCAATGTCGGATGGAAG	Forward primer for P2::GUS expression vector construction
pGhRabA4c-P3-F	CCAAGCTTGTTTGAATTTGGCATGAAGTATAAC	Forward primer for P3::GUS expression vector construction
pGhRabA4c-P4-F	CCAAGCTTTATCTACTAATTTATTTAAACAAAT	Forward primer for P4::GUS expression vector construction
pGhRabA4c-P5-F	CCAAGCTTTCCAGGAGAGGTGACTCCAGATGAT	Forward primer for P5::GUS expression vector construction
pGhRabA4c-R	CGCGGATCCTTCTTCTATTTCAGTTGGCAGC	Common reverse primer for GUS expression vector construction
GhMYB4-RT-F	TCAATGAGGCTTCTCAGGAT	GhMYB4 gene specific primers for qRT-PCR analysis
GhMYB4-RT-R	GCTGGTAATAAGGAGGGCTA
GhMYB3-RT-F	GAATCCATTGAAGAAGGAAACTC	GhMYB3 gene specific primers for qRT-PCR analysis
GhMYB3-RT-R	TTACCTGCATACTTGTCCTCC
GhMYB5-RT-F	CTTCCTGTTCATGTCGTCAA	GhMYB5 gene specific primers for qRT-PCR analysis
GhMYB5-RT-R	CCCAAATTCGAAACCAATGC
GhMYB88-RT-F	AGTAATGAGGGAAGTCACCC	GhMYB88 gene specific primers for qRT-PCR analysis
GhMYB88-RT-R	ACCCTGTACTGTATTCCGAG
GhMYB4-OE-F	GATCCCCGGGATGGGAAGGTCTCCTTGTTGTG	35S:GhMYB4 overexpressing vector constucting
GhMYB4-OE-R	ATTCGAGCTCTTATTTCATTTCCAAACTTCTATATTC
GhMYB3-OE-F	GATCCCCGGGATGGGACGATCACCCTGTTGTG	35S:GhMYB3 overexpressing vector constucting
GhMYB3-OE-R	ATTCGAGCTCTTAAACCCATTTGTACTTTTGACAG
GhMYB5-OE-F	GATCCCCGGGATGAGAAACCCTACGAAAAAAGAC	35S:GhMYB5 overexpressing vector constucting
GhMYB5-OE-R	ATTCGAGCTCTCATTTTGGTTGATCGAAGGGAGTAG
GhMYB88-OE-F	GATCCCCGGGATGCAGGAAACAAGGAAGAAG	35S:GhMYB88 overexpressing vector constucting
GhMYB88-OE-R	ATTCGAGCTCTTATAGACTATGGAGGAGGACTCG
MBS1-reporter-F	AGCTTCTGTTACTGTTACTGTTACTGTTACTGTTAG	MBS1::LUC and MBS1::GUS reporter vector constructing
MBS1-reporter-R	GATCCTAACAGTAACAGTAACAGTAACAGTAACAGA
MBS2-reporter-F	AGCTTCCAACCCCAACCCCAACCCCAACCCCAACCG	MBS2::LUC and MBS2::GUS reporter vector constructing
MBS2-reporter-R	GATCCGGTTGGGGTTGGGGTTGGGGTTGGGGTTGGA
pGhRabA4c-reporter-F	GATAAGCTTTCCAGGAGAGGTGACTCCAGATG	pGhRabA4c::LUC and pGhRabA4c::GUS reporter vector constructing
pGhRabA4c-reporter-R	AGTGGATCCTTCTTCTATTTCAGTTGGCAGCAA
GhMYB3-AD-F	AGTGAATTCATGGGACGATCACCCTGTTG	AD-GhMYB3 vector constucting for yeast one hybrid
GhMYB3-AD-R	GATGGATCCTTAAACCCATTTGTACTTTTGACAGTT
GhMYB88-AD-F	GCTCATATGATGCAGGAAACAAGGAAGAAGAA	AD-GhMYB88 vector constucting for yeast one hybrid
GhMYB88-AD-R	GATGGATCCTTATAGACTATGGAGGAGGACTCGTTT
MBS1-pAbAi-F	AGCTTCTGTTACTGTTACTGTTACTGTTACTGTTAC	pAbAi-MBS1 vector constructing for yease one hybrid
MBS1-pAbAi-R	TCGAGTAACAGTAACAGTAACAGTAACAGTAACAGA
MBS2-pAbAi-F	AGCTTCCAACCCCAACCCCAACCCCAACCCCAACCC	pAbAi-MBS2 vector constructing for yease one hybrid
MBS2-pAbAi-R	TCGAGGGTTGGGGTTGGGGTTGGGGTTGGGGTTGGA
